# Supplementary material for: Mistranslating tRNA variants have anticodon- and sex-specific impacts on Drosophila melanogaster
Source: G3 (Bethesda). 2024 Sep 23;14(12):jkae230. doi: 10.1093/g3journal/jkae230 (PMC11631534; doi:10.1093/g3journal/jkae230)
Supplement: jkae230_Supplementary_Data [file jkae230_supplementary_data.zip]

Archive with 3 entries (3 files):
- File_S1_G3-2024-405333.xlsx
- File_S2_G3-2024-405333.docx
- File_S3_G3-2024-405333.rmd
