# Supplementary material for: Mistranslating tRNA variants have anticodon- and sex-specific impacts on Drosophila melanogaster
Source: G3 (Bethesda). 2024 Sep 23;14(12):jkae230. doi: 10.1093/g3journal/jkae230 (PMC11631534; doi:10.1093/g3journal/jkae230)
Supplement: jkae230_Supplementary_Data [file jkae230_supplementary_data.zip › File_S1_G3-2024-405333.xlsx]

## Sheet: Proteomics (Fig 1)
Condition	Sex	Replicate	countWT	countMutant	PercentMistranslation	MistranslationEvent	Stage
Ctrl	Female	1	11324	32	0.282586	T to S	Adult
Ctrl	Female	2	11663	22	0.188631	T to S	Adult
Ctrl	Female	3	11176	21	0.187903	T to S	Adult
Ctrl	Female	4	10631	32	0.301006	T to S	Adult
Ctrl	Female	5	10874	22	0.202317	T to S	Adult
Ctrl	Male	1	10413	29	0.278498	T to S	Adult
Ctrl	Male	2	10972	26	0.236967	T to S	Adult
Ctrl	Male	3	10435	26	0.249161	T to S	Adult
Ctrl	Male	4	10476	18	0.171821	T to S	Adult
Ctrl	Male	5	12236	28	0.228833	T to S	Adult
tRNA	Female	6	11313	125	1.10492	T to S	Adult
tRNA	Female	7	11529	119	1.03218	T to S	Adult
tRNA	Female	8	10663	98	0.919066	T to S	Adult
tRNA	Female	9	10891	112	1.02837	T to S	Adult
tRNA	Female	10	10549	94	0.89108	T to S	Adult
tRNA	Male	6	10599	73	0.688744	T to S	Adult
tRNA	Male	7	11793	89	0.754685	T to S	Adult
tRNA	Male	8	10866	73	0.67182	T to S	Adult
tRNA	Male	9	11217	96	0.855844	T to S	Adult
tRNA	Male	10	11144	77	0.690955	T to S	Adult
Ctrl		6	12644	30	0.237267	T to S	Pupa
Ctrl		7	12615	34	0.26952	T to S	Pupa
Ctrl		8	11948	32	0.267827	T to S	Pupa
Ctrl		9	12149	27	0.222241	T to S	Pupa
Ctrl		10	12156	35	0.287924	T to S	Pupa
tRNA		1	11654	216	1.85344	T to S	Pupa
tRNA		2	11768	229	1.94596	T to S	Pupa
tRNA		3	12402	258	2.08031	T to S	Pupa
tRNA		4	12170	273	2.24322	T to S	Pupa
tRNA		5	11488	219	1.90634	T to S	Pupa
Ctrl	Female	1	13040	3	0.0230061	V to S	Adult
Ctrl	Female	2	13749	5	0.0363663	V to S	Adult
Ctrl	Female	3	13482	4	0.0296692	V to S	Adult
Ctrl	Female	4	13855	6	0.0433057	V to S	Adult
Ctrl	Female	5	12965	4	0.0308523	V to S	Adult
Ctrl	Male	1	13657	6	0.0439335	V to S	Adult
Ctrl	Male	2	13410	2	0.0149142	V to S	Adult
Ctrl	Male	3	12404	7	0.0564334	V to S	Adult
Ctrl	Male	4	13621	4	0.0293664	V to S	Adult
Ctrl	Male	5	13709	5	0.0364724	V to S	Adult
tRNA	Female	6	13650	3	0.021978	V to S	Adult
tRNA	Female	7	13331	4	0.0300053	V to S	Adult
tRNA	Female	8	13623	8	0.0587242	V to S	Adult
tRNA	Female	9	13990	6	0.0428878	V to S	Adult
tRNA	Female	10	12998	3	0.0230805	V to S	Adult
tRNA	Male	6	13397	6	0.0447861	V to S	Adult
tRNA	Male	7	13546	3	0.0221468	V to S	Adult
tRNA	Male	8	12506	6	0.047977	V to S	Adult
tRNA	Male	9	13172	9	0.0683268	V to S	Adult
tRNA	Male	10	13083	9	0.0687916	V to S	Adult
Ctrl		1	13646	5	0.0366408	V to S	Pupa
Ctrl		2	14225	5	0.0351494	V to S	Pupa
Ctrl		3	14451	5	0.0345997	V to S	Pupa
Ctrl		4	14517	3	0.0206654	V to S	Pupa
Ctrl		5	13649	5	0.0366327	V to S	Pupa
tRNA		6	13757	14	0.101766	V to S	Pupa
tRNA		7	14120	9	0.0637394	V to S	Pupa
tRNA		8	14090	11	0.0780696	V to S	Pupa
tRNA		9	13612	12	0.0881575	V to S	Pupa
tRNA		10	14431	12	0.0831543	V to S	Pupa

## Sheet: Dev survival (Fig 2)
genotype	alive	dead	stage	death_prev	prop_alive	prop_of_prev	n_at_stage
val	92	108	larva	108	0.46	0.46	200
val_flp	107	93	larva	93	0.535	0.535	200
thr	73	127	larva	127	0.365	0.365	200
thr_flp	108	92	larva	92	0.54	0.54	200
val	26	174	pupa	66	0.13	0.282609	92
val_flp	32	168	pupa	75	0.16	0.299065	107
thr	17	183	pupa	56	0.085	0.232877	73
thr_flp	34	166	pupa	74	0.17	0.314815	108
val	14	186	adult	12	0.07	0.538462	26
val_flp	32	168	adult	0	0.16	1	32
thr	10	192	adult	7	0.04	0.588235	17
thr_flp	31	169	adult	3	0.155	0.911765	34

## Sheet: Dev time (Fig 3)
genotype	age	stage
val_flp	24	larva
val_flp	24	larva
val_flp	24	larva
val_flp	24	larva
val_flp	24	larva
val_flp	24	larva
val_flp	24	larva
val_flp	24	larva
val_flp	24	larva
val_flp	24	larva
val_flp	24	larva
val_flp	24	larva
val_flp	36	larva
val_flp	36	larva
val_flp	36	larva
val_flp	36	larva
val_flp	36	larva
val_flp	36	larva
val_flp	36	larva
val_flp	36	larva
val_flp	36	larva
val_flp	36	larva
val_flp	36	larva
val_flp	36	larva
val_flp	36	larva
val_flp	36	larva
val_flp	36	larva
val_flp	36	larva
val_flp	36	larva
val_flp	36	larva
val_flp	36	larva
val_flp	36	larva
val_flp	36	larva
val_flp	36	larva
val_flp	36	larva
val_flp	36	larva
val_flp	36	larva
val_flp	36	larva
val_flp	36	larva
val_flp	36	larva
val_flp	36	larva
val_flp	36	larva
val_flp	36	larva
val_flp	36	larva
val_flp	36	larva
val_flp	36	larva
val_flp	36	larva
val_flp	36	larva
val_flp	36	larva
val_flp	36	larva
val_flp	36	larva
val_flp	36	larva
val_flp	36	larva
val_flp	36	larva
val_flp	36	larva
val_flp	36	larva
val_flp	36	larva
val_flp	36	larva
val_flp	36	larva
val_flp	36	larva
val_flp	36	larva
val_flp	36	larva
val_flp	36	larva
val_flp	36	larva
val_flp	36	larva
val_flp	36	larva
val_flp	36	larva
val_flp	36	larva
val_flp	36	larva
val_flp	36	larva
val_flp	36	larva
val_flp	36	larva
val_flp	36	larva
val_flp	36	larva
val_flp	36	larva
val_flp	36	larva
val_flp	36	larva
val_flp	36	larva
val_flp	36	larva
val_flp	36	larva
val_flp	36	larva
val_flp	36	larva
val_flp	36	larva
val_flp	36	larva
val_flp	36	larva
val_flp	36	larva
val_flp	36	larva
val_flp	36	larva
val_flp	36	larva
val_flp	36	larva
val_flp	36	larva
val_flp	36	larva
val_flp	36	larva
val_flp	36	larva
val_flp	36	larva
val_flp	36	larva
val_flp	36	larva
val_flp	36	larva
val_flp	36	larva
val_flp	48	larva
val_flp	48	larva
val_flp	48	larva
val_flp	48	larva
val_flp	48	larva
val_flp	72	larva
val_flp	72	larva
val_flp	72	larva
val	36	larva
val	36	larva
val	36	larva
val	36	larva
val	36	larva
val	36	larva
val	36	larva
val	36	larva
val	36	larva
val	36	larva
val	36	larva
val	36	larva
val	36	larva
val	36	larva
val	36	larva
val	36	larva
val	36	larva
val	36	larva
val	36	larva
val	36	larva
val	36	larva
val	36	larva
val	36	larva
val	36	larva
val	36	larva
val	36	larva
val	36	larva
val	36	larva
val	36	larva
val	36	larva
val	36	larva
val	36	larva
val	36	larva
val	36	larva
val	36	larva
val	36	larva
val	36	larva
val	36	larva
val	36	larva
val	36	larva
val	36	larva
val	36	larva
val	36	larva
val	36	larva
val	36	larva
val	36	larva
val	36	larva
val	36	larva
val	36	larva
val	36	larva
val	36	larva
val	36	larva
val	36	larva
val	36	larva
val	36	larva
val	36	larva
val	36	larva
val	36	larva
val	36	larva
val	36	larva
val	36	larva
val	36	larva
val	36	larva
val	36	larva
val	36	larva
val	36	larva
val	36	larva
val	36	larva
val	36	larva
val	36	larva
val	36	larva
val	36	larva
val	36	larva
val	36	larva
val	36	larva
val	36	larva
val	36	larva
val	36	larva
val	36	larva
val	36	larva
val	36	larva
val	48	larva
val	48	larva
val	48	larva
val	48	larva
val	48	larva
val	48	larva
val	48	larva
val	60	larva
val	60	larva
val	60	larva
val	84	larva
thr_flp	24	larva
thr_flp	24	larva
thr_flp	24	larva
thr_flp	24	larva
thr_flp	24	larva
thr_flp	24	larva
thr_flp	24	larva
thr_flp	24	larva
thr_flp	24	larva
thr_flp	24	larva
thr_flp	24	larva
thr_flp	24	larva
thr_flp	24	larva
thr_flp	36	larva
thr_flp	36	larva
thr_flp	36	larva
thr_flp	36	larva
thr_flp	36	larva
thr_flp	36	larva
thr_flp	36	larva
thr_flp	36	larva
thr_flp	36	larva
thr_flp	36	larva
thr_flp	36	larva
thr_flp	36	larva
thr_flp	36	larva
thr_flp	36	larva
thr_flp	36	larva
thr_flp	36	larva
thr_flp	36	larva
thr_flp	36	larva
thr_flp	36	larva
thr_flp	36	larva
thr_flp	36	larva
thr_flp	36	larva
thr_flp	36	larva
thr_flp	36	larva
thr_flp	36	larva
thr_flp	36	larva
thr_flp	36	larva
thr_flp	36	larva
thr_flp	36	larva
thr_flp	36	larva
thr_flp	36	larva
thr_flp	36	larva
thr_flp	36	larva
thr_flp	36	larva
thr_flp	36	larva
thr_flp	36	larva
thr_flp	36	larva
thr_flp	36	larva
thr_flp	36	larva
thr_flp	36	larva
thr_flp	36	larva
thr_flp	36	larva
thr_flp	36	larva
thr_flp	36	larva
thr_flp	36	larva
thr_flp	36	larva
thr_flp	36	larva
thr_flp	36	larva
thr_flp	36	larva
thr_flp	36	larva
thr_flp	36	larva
thr_flp	36	larva
thr_flp	36	larva
thr_flp	36	larva
thr_flp	36	larva
thr_flp	36	larva
thr_flp	36	larva
thr_flp	36	larva
thr_flp	36	larva
thr_flp	36	larva
thr_flp	36	larva
thr_flp	36	larva
thr_flp	36	larva
thr_flp	36	larva
thr_flp	36	larva
thr_flp	36	larva
thr_flp	36	larva
thr_flp	36	larva
thr_flp	36	larva
thr_flp	36	larva
thr_flp	36	larva
thr_flp	36	larva
thr_flp	36	larva
thr_flp	36	larva
thr_flp	48	larva
thr_flp	48	larva
thr_flp	48	larva
thr_flp	48	larva
thr_flp	48	larva
thr_flp	48	larva
thr_flp	48	larva
thr_flp	48	larva
thr_flp	48	larva
thr_flp	48	larva
thr_flp	48	larva
thr_flp	48	larva
thr_flp	48	larva
thr_flp	48	larva
thr_flp	60	larva
thr_flp	60	larva
thr_flp	72	larva
thr_flp	72	larva
thr_flp	84	larva
thr_flp	84	larva
thr_flp	84	larva
thr	24	larva
thr	24	larva
thr	24	larva
thr	24	larva
thr	36	larva
thr	36	larva
thr	36	larva
thr	36	larva
thr	36	larva
thr	36	larva
thr	36	larva
thr	36	larva
thr	36	larva
thr	36	larva
thr	36	larva
thr	36	larva
thr	36	larva
thr	36	larva
thr	36	larva
thr	36	larva
thr	36	larva
thr	36	larva
thr	36	larva
thr	36	larva
thr	36	larva
thr	36	larva
thr	36	larva
thr	36	larva
thr	36	larva
thr	36	larva
thr	36	larva
thr	36	larva
thr	36	larva
thr	36	larva
thr	36	larva
thr	36	larva
thr	36	larva
thr	36	larva
thr	36	larva
thr	36	larva
thr	36	larva
thr	36	larva
thr	36	larva
thr	36	larva
thr	36	larva
thr	36	larva
thr	36	larva
thr	36	larva
thr	36	larva
thr	36	larva
thr	36	larva
thr	36	larva
thr	36	larva
thr	36	larva
thr	36	larva
thr	36	larva
thr	36	larva
thr	48	larva
thr	48	larva
thr	48	larva
thr	48	larva
thr	48	larva
thr	48	larva
thr	48	larva
thr	60	larva
thr	60	larva
thr	72	larva
thr	72	larva
thr	72	larva
thr	72	larva
thr	72	larva
thr	84	larva
thr	84	larva
val	144	pupa
val	144	pupa
val	144	pupa
val	144	pupa
val	144	pupa
val	144	pupa
val	156	pupa
val	156	pupa
val	156	pupa
val	156	pupa
val	156	pupa
val	168	pupa
val	168	pupa
val	168	pupa
val	168	pupa
val	180	pupa
val	192	pupa
val	192	pupa
val	204	pupa
val	204	pupa
val	216	pupa
val	216	pupa
val	228	pupa
val	240	pupa
val	264	pupa
val	264	pupa
val_flp	132	pupa
val_flp	132	pupa
val_flp	132	pupa
val_flp	132	pupa
val_flp	132	pupa
val_flp	132	pupa
val_flp	132	pupa
val_flp	144	pupa
val_flp	144	pupa
val_flp	144	pupa
val_flp	144	pupa
val_flp	144	pupa
val_flp	144	pupa
val_flp	144	pupa
val_flp	144	pupa
val_flp	144	pupa
val_flp	144	pupa
val_flp	144	pupa
val_flp	144	pupa
val_flp	144	pupa
val_flp	144	pupa
val_flp	144	pupa
val_flp	144	pupa
val_flp	144	pupa
val_flp	144	pupa
val_flp	144	pupa
val_flp	144	pupa
val_flp	156	pupa
val_flp	156	pupa
val_flp	156	pupa
val_flp	156	pupa
val_flp	168	pupa
thr	144	pupa
thr	144	pupa
thr	156	pupa
thr	156	pupa
thr	156	pupa
thr	156	pupa
thr	156	pupa
thr	156	pupa
thr	180	pupa
thr	192	pupa
thr	192	pupa
thr	204	pupa
thr	216	pupa
thr	228	pupa
thr	240	pupa
thr	240	pupa
thr	240	pupa
thr_flp	132	pupa
thr_flp	132	pupa
thr_flp	132	pupa
thr_flp	132	pupa
thr_flp	132	pupa
thr_flp	132	pupa
thr_flp	144	pupa
thr_flp	144	pupa
thr_flp	144	pupa
thr_flp	144	pupa
thr_flp	144	pupa
thr_flp	144	pupa
thr_flp	144	pupa
thr_flp	144	pupa
thr_flp	144	pupa
thr_flp	144	pupa
thr_flp	144	pupa
thr_flp	144	pupa
thr_flp	144	pupa
thr_flp	144	pupa
thr_flp	144	pupa
thr_flp	144	pupa
thr_flp	144	pupa
thr_flp	144	pupa
thr_flp	144	pupa
thr_flp	144	pupa
thr_flp	144	pupa
thr_flp	144	pupa
thr_flp	144	pupa
thr_flp	144	pupa
thr_flp	144	pupa
thr_flp	156	pupa
thr_flp	156	pupa
thr_flp	288	pupa
val	252	adult
val	264	adult
val	264	adult
val	264	adult
val	264	adult
val	264	adult
val	264	adult
val	264	adult
val	276	adult
val	276	adult
val	276	adult
val	276	adult
val	312	adult
val	384	adult
val_flp	240	adult
val_flp	240	adult
val_flp	240	adult
val_flp	240	adult
val_flp	252	adult
val_flp	252	adult
val_flp	252	adult
val_flp	252	adult
val_flp	252	adult
val_flp	252	adult
val_flp	252	adult
val_flp	252	adult
val_flp	252	adult
val_flp	252	adult
val_flp	252	adult
val_flp	252	adult
val_flp	264	adult
val_flp	264	adult
val_flp	264	adult
val_flp	264	adult
val_flp	264	adult
val_flp	264	adult
val_flp	264	adult
val_flp	264	adult
val_flp	264	adult
val_flp	264	adult
val_flp	264	adult
val_flp	264	adult
val_flp	264	adult
val_flp	264	adult
val_flp	264	adult
val_flp	288	adult
thr	252	adult
thr	264	adult
thr	264	adult
thr	264	adult
thr	264	adult
thr	276	adult
thr	276	adult
thr	276	adult
thr	312	adult
thr	384	adult
thr_flp	240	adult
thr_flp	240	adult
thr_flp	240	adult
thr_flp	252	adult
thr_flp	252	adult
thr_flp	252	adult
thr_flp	252	adult
thr_flp	252	adult
thr_flp	252	adult
thr_flp	252	adult
thr_flp	252	adult
thr_flp	252	adult
thr_flp	264	adult
thr_flp	264	adult
thr_flp	264	adult
thr_flp	264	adult
thr_flp	264	adult
thr_flp	264	adult
thr_flp	264	adult
thr_flp	264	adult
thr_flp	264	adult
thr_flp	264	adult
thr_flp	264	adult
thr_flp	264	adult
thr_flp	264	adult
thr_flp	264	adult
thr_flp	264	adult
thr_flp	264	adult
thr_flp	264	adult
thr_flp	288	adult
thr_flp	312	adult

## Sheet: Deformities (Fig 4)
gentoype	non-deformed	deformed	total	proportion	sex
val-m	346	27	373	0.0723861	m
val-f	313	37	350	0.105714	f
val_flp-m	272	10	282	0.035461	m
val_flp-f	256	14	270	0.0518519	f
thr-m	267	20	287	0.0696864	m
thr-f	252	52	304	0.171053	f
thr_flp-m	259	17	276	0.0615942	m
thr_flp-f	252	22	274	0.080292	f

## Sheet: Longevity (Fig 5)
genotype	age	status	deformity
val-m	3	1	1
val-m	3	1	0
val-m	3	1	0
val-m	3	1	0
val-m	3	1	0
val-m	3	1	0
val-m	9	1	0
val-m	9	1	0
val-m	9	1	0
val-m	12	1	1
val-m	12	1	0
val-m	18	1	0
val-m	24	1	0
val-m	24	1	0
val-m	27	1	0
val-m	27	1	0
val-m	30	1	0
val-m	33	1	0
val-m	33	1	0
val-m	33	1	0
val-m	36	1	0
val-m	36	1	0
val-m	36	1	0
val-m	39	1	1
val-m	39	1	0
val-m	42	1	1
val-m	42	1	0
val-m	42	1	0
val-m	42	1	0
val-m	42	1	0
val-m	45	1	1
val-m	45	1	0
val-m	45	1	0
val-m	45	1	0
val-m	45	1	0
val-m	45	1	0
val-m	48	1	0
val-m	48	1	0
val-m	48	1	0
val-m	48	1	0
val-m	48	1	0
val-m	51	1	0
val-m	51	1	0
val-m	54	1	0
val-m	54	1	0
val-m	54	1	0
val-m	54	1	0
val-m	57	1	0
val-m	57	1	0
val-m	57	1	0
val-m	57	1	0
val-m	57	1	0
val-m	57	1	0
val-m	57	1	0
val-m	57	1	0
val-m	57	1	0
val-m	60	1	0
val-m	60	1	0
val-m	60	1	0
val-m	60	1	0
val-m	60	1	0
val-m	60	1	0
val-m	60	1	0
val-m	60	1	0
val-m	60	1	0
val-m	60	1	0
val-m	60	1	0
val-m	63	1	1
val-m	63	1	0
val-m	63	1	0
val-m	63	1	0
val-m	63	1	0
val-m	63	1	0
val-m	63	1	0
val-m	63	1	0
val-m	63	1	0
val-m	63	1	0
val-m	66	1	0
val-m	66	1	0
val-m	66	1	0
val-m	66	1	0
val-m	66	1	0
val-m	66	1	0
val-m	66	1	0
val-m	66	1	0
val-m	66	1	0
val-m	69	1	0
val-m	69	1	0
val-m	69	1	0
val-m	69	1	0
val-m	69	1	0
val-m	69	1	0
val-m	72	1	0
val-m	72	1	0
val-m	72	1	0
val-m	72	1	0
val-m	72	1	0
val-m	75	1	0
val-m	75	1	0
val-m	75	1	0
val-m	75	1	0
val-m	75	1	0
val-m	75	1	0
val-m	75	1	0
val-m	75	1	0
val-m	78	1	0
val-m	78	1	0
val-m	78	1	0
val-m	78	1	0
val-m	81	1	0
val-m	81	1	0
val-m	81	1	0
val-m	84	1	0
val-m	84	1	0
val-m	84	1	0
val-m	90	1	0
val-m	90	1	0
val-m	96	1	0
val-m	96	1	0
val-f	3	1	1
val-f	3	1	0
val-f	3	1	0
val-f	9	1	1
val-f	27	1	0
val-f	30	1	0
val-f	30	1	0
val-f	36	1	0
val-f	45	1	0
val-f	45	1	0
val-f	45	1	0
val-f	45	1	0
val-f	48	1	0
val-f	54	1	0
val-f	54	1	0
val-f	57	1	0
val-f	57	1	0
val-f	57	1	0
val-f	57	1	0
val-f	57	1	0
val-f	60	1	1
val-f	60	1	0
val-f	63	1	0
val-f	63	1	0
val-f	63	1	0
val-f	63	1	0
val-f	66	1	0
val-f	66	1	0
val-f	66	1	0
val-f	66	1	0
val-f	66	1	0
val-f	66	1	0
val-f	66	1	0
val-f	66	1	0
val-f	66	1	0
val-f	66	1	0
val-f	69	1	1
val-f	69	1	1
val-f	69	1	0
val-f	69	1	0
val-f	69	1	0
val-f	69	1	0
val-f	69	1	0
val-f	69	1	0
val-f	72	1	1
val-f	72	1	0
val-f	72	1	0
val-f	72	1	0
val-f	72	1	0
val-f	72	1	0
val-f	72	1	0
val-f	72	1	0
val-f	72	1	0
val-f	72	1	0
val-f	72	1	0
val-f	72	1	0
val-f	72	1	0
val-f	75	1	0
val-f	75	1	0
val-f	75	1	0
val-f	75	1	0
val-f	75	1	0
val-f	75	1	0
val-f	75	1	0
val-f	75	1	0
val-f	75	1	0
val-f	75	1	0
val-f	75	1	0
val-f	75	1	0
val-f	75	1	0
val-f	78	1	0
val-f	78	1	0
val-f	78	1	0
val-f	78	1	0
val-f	78	1	0
val-f	78	1	0
val-f	78	1	0
val-f	78	1	0
val-f	78	1	0
val-f	78	1	0
val-f	81	1	0
val-f	81	1	0
val-f	81	1	0
val-f	81	1	0
val-f	81	1	0
val-f	81	1	0
val-f	81	1	0
val-f	81	1	0
val-f	81	1	0
val-f	81	1	0
val-f	81	1	0
val-f	81	1	0
val-f	81	1	0
val-f	84	1	0
val-f	84	1	0
val-f	84	1	0
val-f	84	1	0
val-f	84	1	0
val-f	84	1	0
val-f	84	1	0
val-f	84	1	0
val-f	84	1	0
val-f	87	1	0
val-f	87	1	0
val-f	87	1	0
val-f	90	1	0
val-f	90	1	0
val-f	90	1	0
val-f	90	1	0
val-f	90	1	0
val-f	93	1	0
val-f	93	1	0
val-f	93	1	0
val-f	96	1	0
val-f	96	1	0
val-f	99	1	0
val-f	99	1	0
val-f	99	1	0
val-f	102	1	0
val_flp-m	3	1	0
val_flp-m	3	1	0
val_flp-m	12	1	0
val_flp-m	12	1	0
val_flp-m	21	0	0
val_flp-m	21	0	0
val_flp-m	21	0	0
val_flp-m	21	0	0
val_flp-m	27	1	0
val_flp-m	27	1	0
val_flp-m	33	1	0
val_flp-m	36	1	0
val_flp-m	36	1	0
val_flp-m	36	1	0
val_flp-m	36	1	0
val_flp-m	39	0	0
val_flp-m	39	1	1
val_flp-m	39	1	0
val_flp-m	39	1	0
val_flp-m	39	1	0
val_flp-m	39	1	0
val_flp-m	39	1	0
val_flp-m	39	1	0
val_flp-m	42	1	0
val_flp-m	42	1	0
val_flp-m	42	1	0
val_flp-m	42	1	0
val_flp-m	42	1	0
val_flp-m	42	1	0
val_flp-m	45	1	0
val_flp-m	45	1	0
val_flp-m	45	1	0
val_flp-m	48	1	0
val_flp-m	48	1	0
val_flp-m	51	1	0
val_flp-m	51	1	0
val_flp-m	51	1	0
val_flp-m	54	1	1
val_flp-m	54	1	0
val_flp-m	54	1	0
val_flp-m	54	1	0
val_flp-m	54	1	0
val_flp-m	54	1	0
val_flp-m	54	1	0
val_flp-m	54	1	0
val_flp-m	54	1	0
val_flp-m	54	1	0
val_flp-m	54	1	0
val_flp-m	54	1	0
val_flp-m	57	1	1
val_flp-m	57	1	0
val_flp-m	57	1	0
val_flp-m	57	1	0
val_flp-m	57	1	0
val_flp-m	57	1	0
val_flp-m	57	1	0
val_flp-m	57	1	0
val_flp-m	57	1	0
val_flp-m	57	1	0
val_flp-m	57	1	0
val_flp-m	57	1	0
val_flp-m	57	1	0
val_flp-m	57	1	0
val_flp-m	60	1	1
val_flp-m	60	1	0
val_flp-m	60	1	0
val_flp-m	60	1	0
val_flp-m	60	1	0
val_flp-m	60	1	0
val_flp-m	60	1	0
val_flp-m	60	1	0
val_flp-m	60	1	0
val_flp-m	60	1	0
val_flp-m	63	1	0
val_flp-m	63	1	0
val_flp-m	63	1	0
val_flp-m	63	1	0
val_flp-m	63	1	0
val_flp-m	63	1	0
val_flp-m	63	1	0
val_flp-m	63	1	0
val_flp-m	63	1	0
val_flp-m	66	1	0
val_flp-m	66	1	0
val_flp-m	66	1	0
val_flp-m	66	1	0
val_flp-m	66	1	0
val_flp-m	66	1	0
val_flp-m	66	1	0
val_flp-m	69	1	0
val_flp-m	69	1	0
val_flp-m	69	1	0
val_flp-m	69	1	0
val_flp-m	69	1	0
val_flp-m	69	1	0
val_flp-m	72	1	0
val_flp-m	72	1	0
val_flp-m	72	1	0
val_flp-m	72	1	0
val_flp-m	75	1	1
val_flp-m	75	1	0
val_flp-m	75	1	0
val_flp-m	75	1	0
val_flp-m	75	1	0
val_flp-m	75	1	0
val_flp-m	78	1	0
val_flp-m	78	1	0
val_flp-m	78	1	0
val_flp-m	78	1	0
val_flp-m	78	1	0
val_flp-m	78	1	0
val_flp-m	78	1	0
val_flp-m	78	1	0
val_flp-m	81	1	0
val_flp-m	81	1	0
val_flp-m	84	1	0
val_flp-m	84	1	0
val_flp-m	90	1	0
val_flp-m	93	1	0
val_flp-f	3	1	0
val_flp-f	3	1	0
val_flp-f	6	1	0
val_flp-f	24	1	1
val_flp-f	24	1	1
val_flp-f	30	1	0
val_flp-f	30	1	0
val_flp-f	33	1	0
val_flp-f	33	1	0
val_flp-f	39	1	0
val_flp-f	39	1	0
val_flp-f	42	0	0
val_flp-f	42	0	0
val_flp-f	42	0	0
val_flp-f	42	0	0
val_flp-f	42	0	0
val_flp-f	42	0	0
val_flp-f	42	1	0
val_flp-f	42	1	0
val_flp-f	42	1	0
val_flp-f	42	1	0
val_flp-f	45	1	0
val_flp-f	45	1	0
val_flp-f	45	1	0
val_flp-f	48	1	0
val_flp-f	48	1	0
val_flp-f	48	1	0
val_flp-f	48	1	0
val_flp-f	51	1	0
val_flp-f	51	1	0
val_flp-f	54	1	1
val_flp-f	54	1	0
val_flp-f	54	1	0
val_flp-f	54	1	0
val_flp-f	54	1	0
val_flp-f	54	1	0
val_flp-f	54	1	0
val_flp-f	57	1	1
val_flp-f	57	1	0
val_flp-f	57	1	0
val_flp-f	57	1	0
val_flp-f	57	1	0
val_flp-f	57	1	0
val_flp-f	60	1	0
val_flp-f	60	1	0
val_flp-f	60	1	0
val_flp-f	60	1	0
val_flp-f	60	1	0
val_flp-f	63	1	0
val_flp-f	63	1	0
val_flp-f	63	1	0
val_flp-f	63	1	0
val_flp-f	63	1	0
val_flp-f	63	1	0
val_flp-f	63	1	0
val_flp-f	63	1	0
val_flp-f	63	1	0
val_flp-f	63	1	0
val_flp-f	63	1	0
val_flp-f	63	1	0
val_flp-f	63	1	0
val_flp-f	66	1	0
val_flp-f	66	1	0
val_flp-f	66	1	0
val_flp-f	66	1	0
val_flp-f	66	1	0
val_flp-f	66	1	0
val_flp-f	66	1	0
val_flp-f	66	1	0
val_flp-f	66	1	0
val_flp-f	66	1	0
val_flp-f	66	1	0
val_flp-f	69	1	0
val_flp-f	69	1	0
val_flp-f	69	1	0
val_flp-f	69	1	0
val_flp-f	69	1	0
val_flp-f	69	1	0
val_flp-f	69	1	0
val_flp-f	69	1	0
val_flp-f	69	1	0
val_flp-f	69	1	0
val_flp-f	72	1	0
val_flp-f	72	1	0
val_flp-f	72	1	0
val_flp-f	72	1	0
val_flp-f	72	1	0
val_flp-f	75	1	0
val_flp-f	75	1	0
val_flp-f	75	1	0
val_flp-f	75	1	0
val_flp-f	75	1	0
val_flp-f	75	1	0
val_flp-f	75	1	0
val_flp-f	75	1	0
val_flp-f	75	1	0
val_flp-f	75	1	0
val_flp-f	75	1	0
val_flp-f	75	1	0
val_flp-f	78	1	0
val_flp-f	78	1	0
val_flp-f	78	1	0
val_flp-f	78	1	0
val_flp-f	78	1	0
val_flp-f	78	1	0
val_flp-f	78	1	0
val_flp-f	78	1	0
val_flp-f	81	1	0
val_flp-f	81	1	0
val_flp-f	81	1	0
val_flp-f	81	1	0
val_flp-f	81	1	0
val_flp-f	84	1	0
val_flp-f	84	1	0
val_flp-f	84	1	0
val_flp-f	84	1	0
val_flp-f	87	1	0
val_flp-f	93	1	0
val_flp-f	111	1	0
thr-m	3	1	1
thr-m	3	1	0
thr-m	3	1	0
thr-m	3	1	0
thr-m	3	1	0
thr-m	3	1	0
thr-m	3	1	0
thr-m	6	1	0
thr-m	6	1	0
thr-m	6	1	0
thr-m	12	1	0
thr-m	12	1	0
thr-m	21	1	0
thr-m	24	1	0
thr-m	27	1	0
thr-m	27	1	0
thr-m	30	1	0
thr-m	30	1	0
thr-m	33	0	0
thr-m	36	1	0
thr-m	36	1	0
thr-m	36	1	0
thr-m	39	1	0
thr-m	39	1	0
thr-m	42	0	0
thr-m	42	0	0
thr-m	42	0	0
thr-m	42	0	0
thr-m	42	0	0
thr-m	42	0	0
thr-m	42	1	0
thr-m	42	1	0
thr-m	42	1	0
thr-m	42	1	0
thr-m	42	1	0
thr-m	45	1	0
thr-m	45	1	0
thr-m	45	1	0
thr-m	45	1	0
thr-m	45	1	0
thr-m	45	1	0
thr-m	45	1	0
thr-m	45	1	0
thr-m	48	1	1
thr-m	48	1	0
thr-m	48	1	0
thr-m	48	1	0
thr-m	48	1	0
thr-m	51	1	0
thr-m	51	1	0
thr-m	51	1	0
thr-m	51	1	0
thr-m	51	1	0
thr-m	51	1	0
thr-m	54	1	0
thr-m	54	1	0
thr-m	54	1	0
thr-m	54	1	0
thr-m	57	1	0
thr-m	57	1	0
thr-m	57	1	0
thr-m	57	1	0
thr-m	57	1	0
thr-m	57	1	0
thr-m	60	1	0
thr-m	60	1	0
thr-m	60	1	0
thr-m	60	1	0
thr-m	63	1	0
thr-m	63	1	0
thr-m	63	1	0
thr-m	63	1	0
thr-m	63	1	0
thr-m	63	1	0
thr-m	63	1	0
thr-m	63	1	0
thr-m	63	1	0
thr-m	66	1	0
thr-m	66	1	0
thr-m	69	1	0
thr-m	69	1	0
thr-m	69	1	0
thr-m	69	1	0
thr-m	69	1	0
thr-m	72	1	0
thr-m	72	1	0
thr-m	72	1	0
thr-m	72	1	0
thr-m	75	1	0
thr-m	75	1	0
thr-m	75	1	0
thr-m	81	1	0
thr-m	81	1	0
thr-m	81	1	0
thr-m	81	1	0
thr-m	87	1	0
thr-m	87	1	0
thr-m	87	1	0
thr-m	90	1	0
thr-m	90	1	0
thr-m	93	1	0
thr-f	3	1	1
thr-f	3	1	0
thr-f	3	1	0
thr-f	3	1	0
thr-f	3	1	0
thr-f	3	1	0
thr-f	6	1	0
thr-f	6	1	0
thr-f	21	1	0
thr-f	24	1	1
thr-f	30	1	1
thr-f	30	1	0
thr-f	33	1	0
thr-f	36	1	1
thr-f	36	1	0
thr-f	39	0	0
thr-f	39	0	0
thr-f	39	0	0
thr-f	39	0	0
thr-f	39	0	0
thr-f	39	0	0
thr-f	42	1	1
thr-f	42	1	0
thr-f	42	1	0
thr-f	42	1	0
thr-f	42	1	0
thr-f	48	1	0
thr-f	51	1	0
thr-f	51	1	0
thr-f	51	1	0
thr-f	51	1	0
thr-f	54	1	0
thr-f	54	1	0
thr-f	54	1	0
thr-f	54	1	0
thr-f	54	1	0
thr-f	54	1	0
thr-f	57	1	0
thr-f	57	1	0
thr-f	60	1	0
thr-f	60	1	0
thr-f	60	1	0
thr-f	60	1	0
thr-f	60	1	0
thr-f	63	1	1
thr-f	63	1	0
thr-f	63	1	0
thr-f	63	1	0
thr-f	63	1	0
thr-f	63	1	0
thr-f	63	1	0
thr-f	63	1	0
thr-f	63	1	0
thr-f	63	1	0
thr-f	66	1	0
thr-f	66	1	0
thr-f	66	1	0
thr-f	66	1	0
thr-f	66	1	0
thr-f	66	1	0
thr-f	69	1	0
thr-f	69	1	0
thr-f	69	1	0
thr-f	69	1	0
thr-f	72	1	0
thr-f	72	1	0
thr-f	72	1	0
thr-f	72	1	0
thr-f	72	1	0
thr-f	72	1	0
thr-f	72	1	0
thr-f	75	1	0
thr-f	75	1	0
thr-f	75	1	0
thr-f	75	1	0
thr-f	75	1	0
thr-f	78	1	0
thr-f	78	1	0
thr-f	78	1	0
thr-f	78	1	0
thr-f	78	1	0
thr-f	81	1	0
thr-f	81	1	0
thr-f	81	1	0
thr-f	81	1	0
thr-f	81	1	0
thr-f	81	1	0
thr-f	81	1	0
thr-f	81	1	0
thr-f	81	1	0
thr-f	84	1	0
thr-f	84	1	0
thr-f	84	1	0
thr-f	84	1	0
thr-f	87	1	0
thr-f	87	1	0
thr-f	87	1	0
thr-f	90	1	0
thr-f	90	1	0
thr-f	90	1	0
thr-f	93	1	0
thr_flp-m	3	1	1
thr_flp-m	3	1	0
thr_flp-m	3	1	0
thr_flp-m	9	1	0
thr_flp-m	12	1	0
thr_flp-m	12	1	0
thr_flp-m	18	1	0
thr_flp-m	21	1	0
thr_flp-m	24	1	0
thr_flp-m	30	0	0
thr_flp-m	30	1	1
thr_flp-m	30	1	0
thr_flp-m	30	1	0
thr_flp-m	33	1	0
thr_flp-m	33	1	0
thr_flp-m	33	1	0
thr_flp-m	33	1	0
thr_flp-m	33	1	0
thr_flp-m	36	0	1
thr_flp-m	36	0	0
thr_flp-m	36	0	0
thr_flp-m	36	0	0
thr_flp-m	36	0	0
thr_flp-m	36	0	0
thr_flp-m	36	0	0
thr_flp-m	36	1	0
thr_flp-m	36	1	0
thr_flp-m	36	1	0
thr_flp-m	36	1	0
thr_flp-m	39	1	0
thr_flp-m	42	0	0
thr_flp-m	42	0	0
thr_flp-m	42	0	0
thr_flp-m	42	1	0
thr_flp-m	42	1	0
thr_flp-m	42	1	0
thr_flp-m	45	1	0
thr_flp-m	45	1	0
thr_flp-m	45	1	0
thr_flp-m	45	1	0
thr_flp-m	48	1	0
thr_flp-m	48	1	0
thr_flp-m	48	1	0
thr_flp-m	48	1	0
thr_flp-m	51	1	1
thr_flp-m	51	1	0
thr_flp-m	51	1	0
thr_flp-m	51	1	0
thr_flp-m	51	1	0
thr_flp-m	51	1	0
thr_flp-m	51	1	0
thr_flp-m	54	0	0
thr_flp-m	54	0	0
thr_flp-m	54	1	0
thr_flp-m	54	1	0
thr_flp-m	54	1	0
thr_flp-m	54	1	0
thr_flp-m	54	1	0
thr_flp-m	57	1	0
thr_flp-m	57	1	0
thr_flp-m	57	1	0
thr_flp-m	57	1	0
thr_flp-m	57	1	0
thr_flp-m	57	1	0
thr_flp-m	57	1	0
thr_flp-m	57	1	0
thr_flp-m	60	1	0
thr_flp-m	60	1	0
thr_flp-m	60	1	0
thr_flp-m	60	1	0
thr_flp-m	60	1	0
thr_flp-m	60	1	0
thr_flp-m	60	1	0
thr_flp-m	60	1	0
thr_flp-m	60	1	0
thr_flp-m	60	1	0
thr_flp-m	63	1	0
thr_flp-m	63	1	0
thr_flp-m	63	1	0
thr_flp-m	63	1	0
thr_flp-m	63	1	0
thr_flp-m	63	1	0
thr_flp-m	63	1	0
thr_flp-m	66	1	0
thr_flp-m	69	1	0
thr_flp-m	69	1	0
thr_flp-m	72	1	0
thr_flp-m	75	1	0
thr_flp-m	75	1	0
thr_flp-m	75	1	0
thr_flp-m	75	1	0
thr_flp-m	75	1	0
thr_flp-m	75	1	0
thr_flp-m	78	1	0
thr_flp-m	78	1	0
thr_flp-m	78	1	0
thr_flp-m	78	1	0
thr_flp-m	78	1	0
thr_flp-m	78	1	0
thr_flp-m	81	1	0
thr_flp-m	84	1	0
thr_flp-f	3	1	1
thr_flp-f	3	1	0
thr_flp-f	3	1	0
thr_flp-f	12	1	0
thr_flp-f	12	1	0
thr_flp-f	12	1	0
thr_flp-f	12	1	0
thr_flp-f	30	1	0
thr_flp-f	30	1	0
thr_flp-f	33	1	0
thr_flp-f	33	1	0
thr_flp-f	36	0	0
thr_flp-f	36	0	0
thr_flp-f	36	0	0
thr_flp-f	36	0	0
thr_flp-f	36	0	0
thr_flp-f	36	1	0
thr_flp-f	39	1	0
thr_flp-f	39	1	0
thr_flp-f	42	1	0
thr_flp-f	42	1	0
thr_flp-f	42	1	0
thr_flp-f	42	1	0
thr_flp-f	42	1	0
thr_flp-f	45	1	0
thr_flp-f	45	1	0
thr_flp-f	45	1	0
thr_flp-f	45	1	0
thr_flp-f	51	1	0
thr_flp-f	51	1	0
thr_flp-f	51	1	0
thr_flp-f	51	1	0
thr_flp-f	51	1	0
thr_flp-f	51	1	0
thr_flp-f	54	1	0
thr_flp-f	54	1	0
thr_flp-f	54	1	0
thr_flp-f	54	1	0
thr_flp-f	54	1	0
thr_flp-f	54	1	0
thr_flp-f	54	1	0
thr_flp-f	57	1	0
thr_flp-f	57	1	0
thr_flp-f	57	1	0
thr_flp-f	57	1	0
thr_flp-f	57	1	0
thr_flp-f	57	1	0
thr_flp-f	57	1	0
thr_flp-f	60	1	0
thr_flp-f	60	1	0
thr_flp-f	60	1	0
thr_flp-f	60	1	0
thr_flp-f	60	1	0
thr_flp-f	60	1	0
thr_flp-f	60	1	0
thr_flp-f	60	1	0
thr_flp-f	60	1	0
thr_flp-f	60	1	0
thr_flp-f	60	1	0
thr_flp-f	60	1	0
thr_flp-f	60	1	0
thr_flp-f	63	1	1
thr_flp-f	63	1	1
thr_flp-f	63	1	0
thr_flp-f	63	1	0
thr_flp-f	63	1	0
thr_flp-f	63	1	0
thr_flp-f	63	1	0
thr_flp-f	63	1	0
thr_flp-f	63	1	0
thr_flp-f	63	1	0
thr_flp-f	63	1	0
thr_flp-f	63	1	0
thr_flp-f	63	1	0
thr_flp-f	63	1	0
thr_flp-f	63	1	0
thr_flp-f	63	1	0
thr_flp-f	66	1	0
thr_flp-f	66	1	0
thr_flp-f	66	1	0
thr_flp-f	66	1	0
thr_flp-f	69	1	0
thr_flp-f	69	1	0
thr_flp-f	69	1	0
thr_flp-f	69	1	0
thr_flp-f	69	1	0
thr_flp-f	69	1	0
thr_flp-f	72	1	1
thr_flp-f	72	1	0
thr_flp-f	72	1	0
thr_flp-f	75	1	0
thr_flp-f	75	1	0
thr_flp-f	75	1	0
thr_flp-f	75	1	0
thr_flp-f	78	1	0
thr_flp-f	78	1	0
thr_flp-f	78	1	0
thr_flp-f	78	1	0
thr_flp-f	81	1	0
thr_flp-f	81	1	0
thr_flp-f	87	1	0

## Sheet: Climbing (Fig 6)
day	genotype	n_pass	n_fail	performance	n_tested
30	val-m	233	70	0.768977	303
51	val-m	132	87	0.60274	219
72	val-m	7	56	0.111111	63
30	val-f	289	38	0.883792	327
51	val-f	171	135	0.558824	306
72	val-f	33	153	0.177419	186
30	val_flp-m	227	85	0.727564	312
51	val_flp-m	102	123	0.453333	225
72	val_flp-m	7	44	0.137255	51
30	val_flp-f	255	69	0.787037	324
51	val_flp-f	150	111	0.574713	261
72	val_flp-f	8	88	0.0833333	96
30	thr-m	194	52	0.788618	246
51	thr-m	64	68	0.484848	132
72	thr-m	7	35	0.166667	42
30	thr-f	221	37	0.856589	258
51	thr-f	127	77	0.622549	204
72	thr-f	16	68	0.190476	84
30	thr_flp-m	144	114	0.55814	258
51	thr_flp-m	65	67	0.492424	132
72	thr_flp-m	0	42	0	42
30	thr_flp-f	185	79	0.700758	264
51	thr_flp-f	69	120	0.365079	189
72	thr_flp-f	0	27	0	27

## Sheet: MS File Info
RawFile	Sample Name	tRNA	Development Stage	Sex
e10666	MB032_Pupae_Thr_tRNA_01	+	Pupae	NA
e10667	MB032_Pupae_Thr_tRNA_02	+	Pupae	NA
e10668	MB032_Pupae_Thr_tRNA_03	+	Pupae	NA
e10669	MB032_Pupae_Thr_tRNA_04	+	Pupae	NA
e10670	MB032_Pupae_Thr_tRNA_05	+	Pupae	NA
e10672	MB032_Pupae_Thr_Ctrl_06	-	Pupae	NA
e10673	MB032_Pupae_Thr_Ctrl_07	-	Pupae	NA
e10674	MB032_Pupae_Thr_Ctrl_08	-	Pupae	NA
e10675	MB032_Pupae_Thr_Ctrl_09	-	Pupae	NA
e10676	MB032_Pupae_Thr_Ctrl_10	-	Pupae	NA
e12869	MB032_Adult_Male_Thr_Ctrl_01	-	Adult	Male
e12870	MB032_Adult_Male_Thr_Ctrl_02	-	Adult	Male
e12871	MB032_Adult_Male_Thr_Ctrl_03	-	Adult	Male
e12872	MB032_Adult_Male_Thr_Ctrl_04	-	Adult	Male
e12873	MB032_Adult_Male_Thr_Ctrl_05	-	Adult	Male
e12875	MB032_Adult_Male_Thr_tRNA_06	+	Adult	Male
e12876	MB032_Adult_Male_Thr_tRNA_07	+	Adult	Male
e12877	MB032_Adult_Male_Thr_tRNA_08	+	Adult	Male
e12878	MB032_Adult_Male_Thr_tRNA_09	+	Adult	Male
e12879	MB032_Adult_Male_Thr_tRNA_10	+	Adult	Male
e12881	MB032_Adult_Female_Thr_Ctrl_01	-	Adult	Female
e12882	MB032_Adult_Female_Thr_Ctrl_02	-	Adult	Female
e12883	MB032_Adult_Female_Thr_Ctrl_03	-	Adult	Female
e12884	MB032_Adult_Female_Thr_Ctrl_04	-	Adult	Female
e12885	MB032_Adult_Female_Thr_Ctrl_05	-	Adult	Female
e12887	MB032_Adult_Female_Thr_tRNA_06	+	Adult	Female
e12888	MB032_Adult_Female_Thr_tRNA_07	+	Adult	Female
e12889	MB032_Adult_Female_Thr_tRNA_08	+	Adult	Female
e12890	MB032_Adult_Female_Thr_tRNA_09	+	Adult	Female
e12891	MB032_Adult_Female_Thr_tRNA_10	+	Adult	Female
e12819	MB032_Pupae_Val_Ctrl_01	-	Pupae	NA
e12820	MB032_Pupae_Val_Ctrl_02	-	Pupae	NA
e12821	MB032_Pupae_Val_Ctrl_03	-	Pupae	NA
e12822	MB032_Pupae_Val_Ctrl_04	-	Pupae	NA
e12823	MB032_Pupae_Val_Ctrl_05	-	Pupae	NA
e12825	MB032_Pupae_Val_tRNA_06	+	Pupae	NA
e12826	MB032_Pupae_Val_tRNA_07	+	Pupae	NA
e12827	MB032_Pupae_Val_tRNA_08	+	Pupae	NA
e12828	MB032_Pupae_Val_tRNA_09	+	Pupae	NA
e12829	MB032_Pupae_Val_tRNA_10	+	Pupae	NA
e12845	MB032_Adult_Male_Val_Ctrl_01	-	Adult	Male
e12846	MB032_Adult_Male_Val_Ctrl_02	-	Adult	Male
e12847	MB032_Adult_Male_Val_Ctrl_03	-	Adult	Male
e12848	MB032_Adult_Male_Val_Ctrl_04	-	Adult	Male
e12849	MB032_Adult_Male_Val_Ctrl_05	-	Adult	Male
e12851	MB032_Adult_Male_Val_tRNA_06	+	Adult	Male
e12852	MB032_Adult_Male_Val_tRNA_07	+	Adult	Male
e12853	MB032_Adult_Male_Val_tRNA_08	+	Adult	Male
e12854	MB032_Adult_Male_Val_tRNA_09	+	Adult	Male
e12855	MB032_Adult_Male_Val_tRNA_10	+	Adult	Male
e12857	MB032_Adult_Female_Val_Ctrl_01	-	Adult	Female
e12858	MB032_Adult_Female_Val_Ctrl_02	-	Adult	Female
e12859	MB032_Adult_Female_Val_Ctrl_03	-	Adult	Female
e12860	MB032_Adult_Female_Val_Ctrl_04	-	Adult	Female
e12861	MB032_Adult_Female_Val_Ctrl_05	-	Adult	Female
e12863	MB032_Adult_Female_Val_tRNA_06	+	Adult	Female
e12864	MB032_Adult_Female_Val_tRNA_07	+	Adult	Female
e12865	MB032_Adult_Female_Val_tRNA_08	+	Adult	Female
e12866	MB032_Adult_Female_Val_tRNA_09	+	Adult	Female
e12867	MB032_Adult_Female_Val_tRNA_10	+	Adult	Female

## Sheet: Types of Deformities (Fig S3)
genotype	def	prop	type	total
val-m	9	0.321429	wing	28
val-m	14	0.5	leg	28
val-m	5	0.178571	terg	28
val-f	1	0.0263158	wing	38
val-f	15	0.394737	leg	38
val-f	22	0.578947	terg	38
thr-m	7	0.35	wing	20
thr-m	8	0.4	leg	20
thr-m	5	0.25	terg	20
thr-f	6	0.111111	wing	54
thr-f	16	0.296296	leg	54
thr-f	32	0.592593	terg	54

## Sheet: Eye Degeneration (S5)
genotype	total	degen	percent_deg
val_m	341053	341053	0
val_m	346292	346292	0
val_m	337960	336205	0.00519292
val_m	430112	430112	0
val_m	404936	404936	0
val_m	101780	101780	0
val_m	100121	99167	0.00952847
val_m	79933	79933	0
val_m	70257	69959	0.00424157
val_m	98969	98969	0
val_m	109269	109088	0.00165646
val_m	96765	96765	0
val_m	101780	101780	0
val_m	86065	85767	0.0034625
val_m	83492	82676	0.00977339
val_m	80452	79531	0.0114478
val_m	87117	87117	0
val_m	100121	100121	0
val_m	84009	83453	0.00661834
val_m	84504	84504	0
val_m	89720	89720	0
val_m	81957	81466	0.00599095
val_m	77953	76456	0.0192039
val_m	89197	89197	0
val_m	84504	84504	0
val_m	89720	89569	0.00168301
val_m	75953	75953	0
val_m	90273	90273	0
val_m	78961	78718	0.00307747
val_m	78718	75492	0.0409817
val_m	95677	95202	0.00496462
val_m	109269	109269	0
val_m	96765	96618	0.00151914
val_m	99552	99445	0.00107482
val_m	86556	86556	0
val_f	104076	103899	0.00170068
val_f	90824	90824	0
val_f	84009	84009	0
val_f	87117	87117	0
val_f	88133	88133	0
val_f	89720	86716	0.0334819
val_f	91860	91650	0.00228609
val_f	89197	89197	0
val_f	107556	107556	0
val_f	101237	101237	0
val_f	96224	90099	0.0636536
val_f	112825	112635	0.00168402
val_f	88700	88225	0.00535513
val_f	94056	93870	0.00197754
val_f	98452	98452	0
val_f	107556	107556	0
val_f	97881	97881	0
val_f	111044	111044	0
val_f	115225	115225	0
val_f	90273	90273	0
val_f	111044	109542	0.0135262
val_f	91361	91361	0
val_f	90824	90824	0
val_f	88700	87249	0.0163585
val_f	111645	111645	0
val_f	104661	103268	0.0133096
val_f	77452	77452	0
val_f	100121	99272	0.00847974
val_f	84504	83910	0.00702925
val_f	90824	90824	0
val_f	90273	90273	0
val_f	91361	91361	0
val_f	88700	88700	0
val_f	86556	86556	0
val_m_flp	85017	84888	0.00151734
val_m_flp	77953	77704	0.00319423
val_m_flp	96765	96765	0
val_m_flp	84504	84083	0.00498201
val_m_flp	79416	78526	0.0112068
val_m_flp	82961	82784	0.00213353
val_m_flp	82961	82961	0
val_m_flp	94056	94056	0
val_m_flp	109888	109888	0
val_m_flp	101780	101780	0
val_m_flp	76945	76945	0
val_m_flp	88700	88184	0.00581736
val_m_flp	73053	72907	0.00199855
val_m_flp	83492	82673	0.00980932
val_m_flp	81957	81957	0
val_m_flp	92449	92198	0.00271501
val_m_flp	94056	94056	0
val_m_flp	79416	78774	0.00808401
val_m_flp	79933	78659	0.0159383
val_m_flp	76472	76472	0
val_m_flp	84504	84320	0.00217741
val_m_flp	79416	79416	0
val_m_flp	88700	88591	0.00122886
val_m_flp	100121	100121	0
val_m_flp	102920	102446	0.00460552
val_m_flp	102920	102446	0.00460552
val_m_flp	83492	83492	0
val_m_flp	97881	97881	0
val_m_flp	104076	104076	0
val_m_flp	96224	96224	0
val_f_flp	94581	94581	0
val_f_flp	96765	96765	0
val_f_flp	87624	87624	0
val_f_flp	78456	78306	0.0019119
val_f_flp	90824	90824	0
val_f_flp	104661	104661	0
val_f_flp	97328	97328	0
val_f_flp	88700	88700	0
val_f_flp	106344	106344	0
val_f_flp	91361	91361	0
val_f_flp	89720	89720	0
val_f_flp	104661	104227	0.00414672
val_f_flp	102381	101631	0.00732558
val_f_flp	95677	93529	0.0224505
val_f_flp	85564	85240	0.00378664
val_f_flp	97328	96417	0.0093601
val_f_flp	79933	79280	0.00816934
val_f_flp	85564	85564	0
val_f_flp	89197	89197	0
val_f_flp	80909	80050	0.0106169
val_f_flp	102920	102920	0
val_f_flp	108720	108720	0
val_f_flp	91881	91881	0
val_f_flp	85564	85302	0.00306203
val_f_flp	91860	91860	0
val_f_flp	93470	93470	0
val_f_flp	91361	91361	0
val_f_flp	105809	105809	0
val_f_flp	98969	98746	0.00225323
val_f_flp	85564	85564	0
val_f_flp	108097	108097	0
val_f_flp	117637	117637	0
val_f_flp	86137	86137	0
val_f_flp	102920	102920	0
thr_m	392577	391818	0.00193338
thr_m	389284	389107	0.000454681
thr_m	101780	101780	0
thr_m	106344	106195	0.00140111
thr_m	88700	85497	0.0361105
thr_m	105204	104922	0.00268051
thr_m	80452	80452	0
thr_m	105204	105204	0
thr_m	80909	80909	0
thr_m	86065	86065	0
thr_m	88133	88133	0
thr_m	79416	79416	0
thr_m	105204	104602	0.00572222
thr_m	86065	86065	0
thr_m	101780	101780	0
thr_m	88700	88486	0.00241263
thr_m	101237	100737	0.00493891
thr_m	102381	102381	0
thr_m	104076	104076	0
thr_m	95132	94978	0.0016188
thr_m	102381	102381	0
thr_m	85564	85564	0
thr_m	106344	103563	0.026151
thr_m	80452	80075	0.00468602
thr_m	100121	100121	0
thr_m	105204	105204	0
thr_m	81440	81440	0
thr_m	98453	98453	0
thr_m	89197	89197	0
thr_f	433613	433613	0
thr_f	427740	427740	0
thr_f	120692	119850	0.00697644
thr_f	108720	108720	0
thr_f	88133	88133	0
thr_f	105204	105204	0
thr_f	78961	78961	0
thr_f	100121	100121	0
thr_f	92956	92956	0
thr_f	116417	116417	0
thr_f	110461	110296	0.00149374
thr_f	115225	115225	0
thr_f	105809	105809	0
thr_f	95132	95132	0
thr_f	105809	105590	0.00206977
thr_f	110461	110064	0.00359403
thr_f	98969	98969	0
thr_f	114620	114410	0.00183214
thr_f	91860	88477	0.0368278
thr_f	95132	95029	0.00108271
thr_f	109269	109269	0
thr_f	87624	87624	0
thr_f	104661	104661	0
thr_f	110461	109975	0.00439974
thr_f	111645	111092	0.0049532
thr_f	107556	107457	0.000920451
thr_f	90273	90273	0
thr_f	109269	109269	0
thr_f	98452	98452	0
thr_f	91860	91860	0
thr_m_flp	410593	409086	0.0036703
thr_m_flp	316645	316645	0
thr_m_flp	119488	119488	0
thr_m_flp	98452	98273	0.00181814
thr_m_flp	75005	74770	0.00313312
thr_m_flp	86556	86556	0
thr_m_flp	88700	88438	0.00295378
thr_m_flp	112825	112825	0
thr_m_flp	94056	93626	0.00457174
thr_m_flp	77452	77452	0
thr_m_flp	81440	78497	0.036137
thr_m_flp	100121	100121	0
thr_m_flp	83492	83492	0
thr_m_flp	94581	93865	0.00757023
thr_m_flp	111645	111645	0
thr_m_flp	104661	104661	0
thr_m_flp	97881	97196	0.00699829
thr_m_flp	97881	97355	0.00537387
thr_m_flp	98969	98641	0.00331417
thr_m_flp	104661	104661	0
thr_m_flp	92952	91828	0.0120923
thr_m_flp	87624	87624	0
thr_m_flp	78961	77599	0.017249
thr_m_flp	83492	83492	0
thr_m_flp	97881	97625	0.00261542
thr_m_flp	104076	104076	0
thr_m_flp	70688	70284	0.00571526
thr_m_flp	94581	94581	0
thr_m_flp	108097	108097	0
thr_m_flp	79420	79420	0
thr_f_flp	346292	346184	0.000311876
thr_f_flp	340076	339647	0.00126148
thr_f_flp	110461	110177	0.00257104
thr_f_flp	104661	104661	0
thr_f_flp	102387	102173	0.00209011
thr_f_flp	108720	108720	0
thr_f_flp	93469	93469	0
thr_f_flp	121329	121329	0
thr_f_flp	90273	79458	0.119803
thr_f_flp	84525	84184	0.00403431
thr_f_flp	82961	82961	0
thr_f_flp	79416	79416	0
thr_f_flp	84504	84504	0
thr_f_flp	85017	85017	0
thr_f_flp	86065	86065	0
thr_f_flp	88700	88700	0
thr_f_flp	100668	100668	0
thr_f_flp	111044	111044	0
thr_f_flp	111645	111645	0
thr_f_flp	100121	100121	0
thr_f_flp	106953	106953	0
thr_f_flp	105204	105204	0
thr_f_flp	109269	109269	0
thr_f_flp	86556	86556	0
thr_f_flp	100121	100121	0
thr_f_flp	86065	85819	0.0028583
thr_f_flp	121900	121900	0
thr_f_flp	111645	111594	0.000456805
thr_f_flp	109269	109269	0
thr_f_flp	82452	82452	0
thr_f_flp	103509	103509	0

## Sheet: Climbing with Deformities (S6)
day	genotype	n_pass	n_fail	performance	n_tested
30	val-m	233	73	0.761438	306
51	val-m	132	90	0.594595	222
72	val-m	7	56	0.111111	63
30	val-f	289	50	0.852507	339
51	val-f	171	147	0.537736	318
72	val-f	33	153	0.177419	186
30	val_flp-m	227	97	0.700617	324
51	val_flp-m	102	135	0.43038	237
72	val_flp-m	7	47	0.12963	54
30	val_flp-f	255	81	0.758929	336
51	val_flp-f	150	117	0.561798	267
72	val_flp-f	8	88	0.0833333	96
30	thr-m	194	55	0.779116	249
51	thr-m	64	68	0.484848	132
72	thr-m	7	35	0.166667	42
30	thr-f	221	46	0.827715	267
51	thr-f	127	83	0.604762	210
72	thr-f	16	71	0.183908	87
30	thr_flp-m	144	117	0.551724	261
51	thr_flp-m	65	70	0.481481	135
72	thr_flp-m	0	42	0	42
30	thr_flp-f	185	91	0.67029	276
51	thr_flp-f	69	132	0.343284	201
72	thr_flp-f	0	30	0	30

[truncated: 1 more sheets: GO analysis of enriched protein]
