# Supplementary material for: Mistranslating tRNA variants have anticodon- and sex-specific impacts on Drosophila melanogaster
Source: G3 (Bethesda). 2024 Sep 23;14(12):jkae230. doi: 10.1093/g3journal/jkae230 (PMC11631534; doi:10.1093/g3journal/jkae230)
Supplement: jkae230_Supplementary_Data [file jkae230_supplementary_data.zip › File_S3_G3-2024-405333.rmd]

###############################################
###### T>S and V>S Mistranslation R Code ######
########### Supplemental File S3 ##############
######### Author: Joshua Isaacson #############
############# Date: 27/05/2024 ################
###############################################


```{r Figure 1 Mass Spec}
# Comparing levels of mistranslation. Used to construct Figure 1

library(dplyr)
library(ggpubr)
library(tidyverse)
library(sigminer)
library(cowplot)
library(readxl)

# Clear working environment
rm(list = ls())

######### Read pupal mistranslation data 
######### Figure 1A. B

thr.pupa = as.data.frame(read.csv("~/PhD Figure Data/Characterization of Thr and Val/Data/Fig 1 Mass Spec/ThrSer_PupaeMistranslationCounts.csv"))
val.pupa = as.data.frame(read.csv("~/PhD Figure Data/Characterization of Thr and Val/Data/Fig 1 Mass Spec/ValSer_PupaeMistranslationCounts.csv"))

# Perform t-test to identify difference in mistranslation level
thr.p = t.test(thr.pupa$PercentMistranslation[1:5], thr.pupa$PercentMistranslation[6:10])$p.value
val.p = t.test(val.pupa$PercentMistranslation[1:5], val.pupa$PercentMistranslation[6:10])$p.value

# Plot results
thr.p.plot = ggplot(thr.pupa, aes(x = Condition, y = PercentMistranslation, color = Condition)) + 
  geom_boxplot(outlier.shape = NA, width=0.5) + 
  theme_bw() +
  scale_color_manual(values = c("#CCCCCC","#2a7fff")) +
  ggtitle("T>S Pupal Mistranslation Levels") +
  ylim(0,2.5) +
  geom_jitter(position = position_jitterdodge(), size = 2) +
  annotate("text", x = 1, y = 2, label = thr.p)

val.p.plot = ggplot(val.pupa, aes(x = Condition, y = PercentMistranslation, color = Condition)) + 
  geom_boxplot(outlier.shape = NA, width=0.5) + 
  theme_bw() +
  scale_color_manual(values = c("#CCCCCC","#ff6600")) +
  ggtitle("V>S Pupal Mistranslation Levels") +
  ylim(0,0.11) +
  geom_jitter(position = position_jitterdodge(), size = 2) +
  annotate("text", x = 1, y = 0.09, label = val.p)

thr.p.plot
val.p.plot

####### Plot adult mistranslation data 
####### Figures 1C,D

thr.adult = as.data.frame(read.csv("~/PhD Figure Data/Characterization of Thr and Val/Data/Fig 1 Mass Spec/ThrSer_AdultsMistranslationCounts.csv"))
val.adult = as.data.frame(read.csv("~/PhD Figure Data/Characterization of Thr and Val/Data/Fig 1 Mass Spec/ValSer_AdultsMistranslationCounts.csv"))

#perform t-tests on Thr data and adjust the p-values
thr.a.f = t.test(thr.adult$PercentMistranslation[1:5], thr.adult$PercentMistranslation[11:15])$p.value
thr.a.m = t.test(thr.adult$PercentMistranslation[6:10], thr.adult$PercentMistranslation[16:20])$p.value
thr.a.mf = t.test(thr.adult$PercentMistranslation[11:15], thr.adult$PercentMistranslation[16:20])$p.value

thr.adult.adj = p.adjust(c(thr.a.f, thr.a.m, thr.a.mf), method = "holm")

val.a.f = t.test(val.adult$PercentMistranslation[1:5], val.adult$PercentMistranslation[11:15])$p.value
val.a.m = t.test(val.adult$PercentMistranslation[6:10], val.adult$PercentMistranslation[16:20])$p.value
val.a.mf = t.test(val.adult$PercentMistranslation[11:15], val.adult$PercentMistranslation[16:20])$p.value

val.adult.adj = p.adjust(c(val.a.f, val.a.m, val.a.mf), method = "holm")

#Plot the data
thr.adult.plot = ggplot(thr.adult, aes(x = Condition, y = PercentMistranslation, color = Sex)) + 
  geom_boxplot(outlier.shape = NA, width=0.5, position = "dodge") + 
  theme_bw() +
  scale_color_manual(values = c("#CCCCCC","#2a7fff")) +
  ggtitle("T>S Adult Mistranslation Data") +
  ylim(0,1.5) +
  geom_jitter(position = position_jitterdodge(), size = 2)

val.adult.plot = ggplot(val.adult, aes(x = Condition, y = PercentMistranslation, color = Sex)) + 
  geom_boxplot(outlier.shape = NA, width=0.5, position = "dodge") + 
  theme_bw() +
  scale_color_manual(values = c("#CCCCCC","#ff6600")) +
  ggtitle("V>S Adult Mistranslation Data") +
  ylim(0,0.15) +
  geom_jitter(position = position_jitterdodge(), size = 2)

thr.adult.plot
val.adult.plot

########Plot Thr codon usage data \
########(Figures 1E, F)
thr.adult.codon = as.data.frame(read.csv("~/PhD Figure Data/Characterization of Thr and Val/Data/Fig 1 Mass Spec/Codon Usage/ThrSer_AdultMistranslationCounts_ByCodon.csv"))
thr.adult.codon = thr.adult.codon[,c(-1,-2)]

male = filter(thr.adult.codon, Sex=="Male")
male = male %>% arrange(Codon)

fem = filter(thr.adult.codon, Sex=="Female")
fem = fem %>% arrange(Codon)

# Perform stats on all male pvalues
aca.m = t.test(male$PercentMistranslation[1:5], male$PercentMistranslation[6:10])$p.value
acc.m = t.test(male$PercentMistranslation[11:15], male$PercentMistranslation[16:20])$p.value
acg.m = t.test(male$PercentMistranslation[21:25], male$PercentMistranslation[26:30])$p.value
acu.m = t.test(male$PercentMistranslation[31:35], male$PercentMistranslation[36:40])$p.value

male.stat = c(aca.m, acc.m, acg.m, acu.m)

# Perform stats on all female pvalues
aca.f = t.test(fem$PercentMistranslation[1:5], fem$PercentMistranslation[6:10])$p.value
acc.f = t.test(fem$PercentMistranslation[11:15], fem$PercentMistranslation[16:20])$p.value
acg.f = t.test(fem$PercentMistranslation[21:25], fem$PercentMistranslation[26:30])$p.value
acu.f = t.test(fem$PercentMistranslation[31:35], fem$PercentMistranslation[36:40])$p.value
#Combine female pvalues, replace ACG with 1 since it was a t-test performed on two identical data sets
fem.stat = c(aca.f, acc.f, 1, acu.m)


# Correct p-values using BH method
male.stat.adj = p.adjust(male.stat, method = "holm")
male.stat.adj = signif(male.stat.adj, digits = 3)
fem.stat.adj = p.adjust(fem.stat, method = "holm")
fem.stat.adj = signif(fem.stat.adj, digits = 3)

#Plot results
thr.m = ggplot(male, aes(x = Codon, y = PercentMistranslation, color = Condition)) + 
  geom_boxplot(outlier.shape = NA, width=0.5) + 
  theme_bw() +
  scale_color_manual(values = c("#CCCCCC","#2a7fff")) +
  geom_jitter(position = position_jitterdodge(), size = 2) +
  ggtitle("Male Codon Usage Data") +
  ylim(0,1.2) +
  annotate("text", x = 1, y = 1.1, label = male.stat.adj[1]) +
  annotate("text", x = 2, y = 1.1, label = male.stat.adj[2]) +
  annotate("text", x = 3, y = 1.1, label = male.stat.adj[3]) +
  annotate("text", x = 4, y = 1.1, label = male.stat.adj[4])

thr.f = 
ggplot(fem, aes(x = Codon, y = PercentMistranslation, color = Condition)) + 
  geom_boxplot(outlier.shape = NA, width=0.5) + 
  theme_bw() +
  scale_color_manual(values = c("#CCCCCC","#2a7fff")) +
  geom_jitter(position = position_jitterdodge(), size = 2) +
  ggtitle("Female Codon Usage Data") +
  ylim(0,1.2) +
  annotate("text", x = 1, y = 1.1, label = fem.stat.adj[1]) +
  annotate("text", x = 2, y = 1.1, label = fem.stat.adj[2]) +
  annotate("text", x = 3, y = 1.1, label = fem.stat.adj[3]) +
  annotate("text", x = 4, y = 1.1, label = fem.stat.adj[4])


thr.m
thr.f
```

```{r Figure 2+3 Developmental Survival+Time}
###Developmental data and code used to construct figures 2 and 3

library(dplyr)
library(ggpubr)
library(tidyverse)
library(sigminer)
library(cowplot)

# Clear working environment
rm(list = ls())

# Import CSV and reassign levels and stages for better plots
surv.data = read.csv('~/PhD Figure Data/Characterization of Thr and Val/Data/Development survival.csv')
names(surv.data)[1] = "genotype"
surv.data$genotype = factor(surv.data$genotype, levels = c("thr_flp", "thr", "val_flp", "val"))
surv.data$stage = factor(surv.data$stage, levels = c("larva", "pupa", "adult"))

# Create confidence intervals for all the survival proportions
for (row in 1:nrow(surv.data)) {
  surv.data$ci_l[row] = prop.test(surv.data$alive[row], surv.data$n_at_stage[row])$conf.int
  surv.data$ci_h[row] = prop.test(surv.data$alive[row], surv.data$n_at_stage[row])$conf.int[2]
  print(row)
}

val = filter(surv.data, genotype == "val" | genotype == "val_flp")
thr = filter(surv.data, genotype == "thr" | genotype == "thr_flp")

# Run fisher's exact test on number of flies that reached a certain stage out of all that made it to the previous stage (larvae will just use the initial 200 embryos as the previous stage)
val.larva.prev.surv = fisher.test(val %>% filter(stage == "larva") %>% dplyr::select(alive, dead))$p.value
val.pupa.prev.surv = fisher.test(val %>% filter(stage == "pupa") %>% dplyr::select(alive, death_prev))$p.value
val.adult.prev.surv = fisher.test(val %>% filter(stage == "adult") %>% dplyr::select(alive, death_prev))$p.value

thr.larva.prev.surv = fisher.test(thr %>% filter(stage == "larva") %>% dplyr::select(alive, dead))$p.value
thr.pupa.prev.surv = fisher.test(thr %>% filter(stage == "pupa") %>% dplyr::select(alive, death_prev))$p.value
thr.adult.prev.surv = fisher.test(thr %>% filter(stage == "adult") %>% dplyr::select(alive, death_prev))$p.value

#####################################################
############ Comparing Development Time #############
#####################################################

# Import CSV and reassign levels to match genotypes
dev.data = read.csv('~/PhD Figure Data/Characterization of Thr and Val/Data/dev_assay_time.csv')
# Fix incorrect first column name
names(dev.data)[1] = "genotype"
dev.data$genotype = factor(dev.data$genotype, levels = c("thr_flp", "thr", "val_flp", "val"))

# Separate larger data frame by developmental stage and mistranslator type
larva = filter(dev.data, stage == "larva")
larva.val = filter (larva, genotype == "val" | genotype == "val_flp")
larva.thr = filter (larva, genotype == "thr" | genotype == "thr_flp")

pupa = filter(dev.data, stage == "pupa")
pupa.val = filter (pupa, genotype == "val" | genotype == "val_flp")
pupa.thr = filter (pupa, genotype == "thr" | genotype == "thr_flp")

adult = filter(dev.data, stage == "adult")
adult.val = filter (adult, genotype == "val" | genotype == "val_flp")
adult.thr = filter (adult, genotype == "thr" | genotype == "thr_flp")

larva.flp = filter (larva, genotype == "thr_flp" | genotype == "val_flp")
pupa.flp = filter (pupa, genotype == "thr_flp" | genotype == "val_flp")
adult.flp = filter (adult, genotype == "thr_flp" | genotype == "val_flp")

# Run a Wilcoxon rank sum test for a genotpyes within an age category
larva.val.stats = get_adj_p(data = larva.val, .col = "age", .grp = "genotype", method = "wilcox.test") 
pupa.val.stats = get_adj_p(data = pupa.val, .col = "age", .grp = "genotype",  method = "wilcox.test")
adult.val.stats = get_adj_p(data = adult.val, .col = "age", .grp = "genotype",  method = "wilcox.test")

larva.thr.stats = get_adj_p(data = larva.thr, .col = "age", .grp = "genotype", method = "wilcox.test") 
pupa.thr.stats = get_adj_p(data = pupa.thr, .col = "age", .grp = "genotype",  method = "wilcox.test")
adult.thr.stats = get_adj_p(data = adult.thr, .col = "age", .grp = "genotype",  method = "wilcox.test")

larva.flp.stats = get_adj_p(data = larva.flp, .col = "age", .grp = "genotype", method = "wilcox.test") 
pupa.flp.stats = get_adj_p(data = pupa.flp, .col = "age", .grp = "genotype",  method = "wilcox.test")
adult.flp.stats = get_adj_p(data = adult.flp, .col = "age", .grp = "genotype",  method = "wilcox.test")


# Adjust p-values for multiple comparisons
val.stats = p.adjust(c(larva.val.stats$p.adj, pupa.val.stats$p.adj, adult.val.stats$p.adj, val.larva.prev.surv, val.pupa.prev.surv, val.adult.prev.surv), method = "holm")
thr.stats = p.adjust(c(larva.thr.stats$p.adj, pupa.thr.stats$p.adj, adult.thr.stats$p.adj,thr.larva.prev.surv, thr.pupa.prev.surv, thr.adult.prev.surv), method = "holm")

# Replace dev time dataframes p-values with adjusted p-values
larva.val.stats$p.adj = val.stats[1]
pupa.val.stats$p.adj = val.stats[2]
adult.val.stats$p.adj = val.stats[3]

larva.thr.stats$p.adj = thr.stats[1]
pupa.thr.stats$p.adj = thr.stats[2]
adult.thr.stats$p.adj = thr.stats[3]

# Replave development survival p-values with adjusted p-values
val.larva.prev.surv = val.stats[4]
val.pupa.prev.surv = val.stats[5]
val.adult.prev.surv = val.stats[6]

thr.larva.prev.surv = thr.stats[4]
thr.pupa.prev.surv = thr.stats[5]
thr.adult.prev.surv = thr.stats[6]

# Plot the results for valine
larva.val.plot = ggplot(larva.val, aes(x = genotype, y = age, color = genotype)) +
  geom_violin(aes(fill=genotype), draw_quantiles = 0.5, adjust = 1.5) + scale_fill_hue(l=100, c=50) +
  stat_pvalue_manual(larva.val.stats, label = "p.adj", bracket.size = 0.8) +
  theme_bw() +
  theme(legend.position = "none") +
  ylab("Age (Hours)") +
  xlab("Larvae")

pupa.val.plot = ggplot(pupa.val, aes(x = genotype, y = age, colour = genotype)) +
  geom_violin(aes(fill=genotype), draw_quantiles = 0.5, adjust = 1.5) +
  scale_fill_hue(l=100, c=50) +
  stat_pvalue_manual(pupa.val.stats, label = "p.adj", bracket.size = 0.8) +
  theme_bw() + theme(legend.position = "none", axis.title.y = element_blank()) +
  theme(legend.position = "none")  +
  xlab("Pupae")

adult.val.plot =  ggplot(adult.val, aes(x = genotype, y = age, colour = genotype)) +
  geom_violin(aes(fill=genotype), draw_quantiles = 0.5, adjust=1.5) +
  scale_fill_hue(l=100, c=50) +
  stat_pvalue_manual(adult.val.stats, label = "p.adj", bracket.size = 0.8) +
  theme_bw() +
  theme(legend.position = "none", axis.title.y = element_blank()) +
  xlab("Adults")

larva.thr.plot = ggplot(larva.thr, aes(x = genotype, y = age, color = genotype)) +
  geom_violin(aes(fill=genotype), draw_quantiles = 0.5, adjust = 1.5) + scale_fill_hue(l=100, c=50) +
  stat_pvalue_manual(larva.thr.stats, label = "p.adj", bracket.size = 0.8) +
  theme_bw() +
  theme(legend.position = "none") +
  ylab("Age (Hours)") +
  xlab("Larvae")

pupa.thr.plot = ggplot(pupa.thr, aes(x = genotype, y = age, colour = genotype)) +
  geom_violin(aes(fill=genotype), draw_quantiles = 0.5, adjust = 1.5) +
  scale_fill_hue(l=100, c=50) +
  stat_pvalue_manual(pupa.thr.stats, label = "p.adj", bracket.size = 0.8) +
  theme_bw() + theme(legend.position = "none", axis.title.y = element_blank()) +
  theme(legend.position = "none")  +
  xlab("Pupae")

adult.thr.plot =  ggplot(adult.thr, aes(x = genotype, y = age, colour = genotype)) +
  geom_violin(aes(fill=genotype), draw_quantiles = 0.5, adjust=1.5) +
  scale_fill_hue(l=100, c=50) +
  stat_pvalue_manual(adult.thr.stats, label = "p.adj", bracket.size = 0.8) +
  theme_bw() +
  theme(legend.position = "none", axis.title.y = element_blank()) +
  xlab("Adults")

# Plot results for survival data
valsurv.plot =  ggplot(val, x="stage", y = "prop_of_prev", aes(stage, prop_of_prev, fill=genotype)) +
  geom_col(width = 0.5, colour = "black", position = "dodge") + 
  theme_bw() +
  ylab("Proportion alive") + 
  xlab("Stage")

val.plot = valsurv.plot + 
geom_errorbar(aes(x=stage, ymin=ci_l, ymax=ci_h), position = position_dodge(0.5), width = 0.2, size = 1) + 
ylim(0,1.2)

thrsurv.plot =  ggplot(thr, x="stage", y = "prop_of_prev", aes(stage, prop_of_prev, fill=genotype)) +
  geom_col(width = 0.5, colour = "black", position = "dodge") + 
  theme_bw() +
  ylab("Proportion alive") + 
  xlab("Stage")

thr.plot = thrsurv.plot + 
geom_errorbar(aes(x=stage, ymin=ci_l, ymax=ci_h), position = position_dodge(0.5), width = 0.2, size = 1) + 
ylim(0,1.2)

plot_grid(val.plot, thr.plot)
plot_grid(larva.thr.plot, pupa.thr.plot, adult.thr.plot, ncol = 3)
plot_grid(larva.val.plot, pupa.val.plot, adult.val.plot, ncol = 3)
```
```{r Figure 4 Deformities}
# Code to perform deformity comparisons used to create figure 4

library(ggplot2)
library(ggpubr)
library(FSA)
library(tidyverse)
library(data.table)
library(rstatix)

# Clear working environment
rm(list = ls())

# Import CSV
d = read.csv('~/PhD Figure Data/Characterization of Thr and Val/Data/deformity data3.csv')

# Rename column names and create two dataframes: one for combined data and one that separates male and female data
names(d)[1:6] = c("genotype", "not", "deformed", "n", "proportion", "sex")
d$genotype = factor(d$genotype,  levels = c("val-m", "val-f", "val_flp-m", "val_flp-f", "thr-m", "thr-f", "thr_flp-m", "thr_flp-f"))
d$percent = d$proportion*100

# Create columns containing upper and lower confidence intervals
for (row in 1:nrow(d)) {
  d$ci_l[row] = prop.test(d$deformed[row], d$n[row])$conf.int * 100
  d$ci_h[row] = prop.test(d$deformed[row], d$n[row])$conf.int[2] * 100
  print(row)
}

# Create new dataframes for each comparison
val = d %>% filter(genotype == "val-m" | genotype == "val-f" | genotype == "val_flp-m" | genotype == "val_flp-f") 
rownames(val) = c("val-m", "val-f", "val_flp-m", "val_flp-f")

thr = d %>% filter(genotype == "thr-m" | genotype == "thr-f" | genotype == "thr_flp-m" | genotype == "thr_flp-f")
rownames(thr) = c("thr-m", "thr-f", "thr_flp-m", "thr_flp-f")

# Perform fisher's exact tests on relevant comparisons from dataframes, correct pvalues using Holm's method, replace p.adj column
val.p = pairwise_fisher_test(val[,2:3])
thr.p = pairwise_fisher_test(thr[,2:3])
val.pval = val.p[-c(3,4),]
thr.pval = thr.p[-c(3,4),]

valm.padj = p.adjust(c(val.pval$p[1:2]), method = "holm")
valf.padj = p.adjust(c(val.pval$p[c(1,3)]), method = "holm")
valflpm.padj = p.adjust(c(val.pval$p[c(2,4)]), method = "holm")
valflpf.padj = p.adjust(c(val.pval$p[c(3,4)]), method = "holm")

thrm.padj = p.adjust(c(thr.pval$p[c(1,2)]), method = "holm")
thrf.padj = p.adjust(c(thr.pval$p[c(1,3)]), method = "holm")
thrflpm.padj = p.adjust(c(thr.pval$p[c(2,4)]), method = "holm")
thrflpf.padj = p.adjust(c(thr.pval$p[c(3,4)]), method = "holm")

val.pval$p.adj = c(valm.padj[1], valm.padj[2], valf.padj[2], valflpf.padj[2])
thr.pval$p.adj = c(thrm.padj[1], thrm.padj[2], thrf.padj[2], thrflpf.padj[2])

# Make graphs 
val.plot = ggplot(val, x="genotype", y = "percent", aes(genotype, percent)) + 
  geom_col(width = 0.5, colour = "black", aes(fill = genotype), position = "dodge") + 
  theme_bw() + 
  ylab("Percentage with Deformities (%)") + 
  xlab("Genotype") + 
  stat_pvalue_manual(val.pval, y.position = c(20, 24, 28, 15), label = "p.adj", bracket.size = 0.8, label.size = 5)

val.plot + 
  geom_errorbar(aes(x=genotype, ymin=ci_l, ymax=ci_h), position = position_dodge(0.5), width = 0.2, size = 1) +
  ylim(0,35)

thr.plot = ggplot(thr, x="genotype", y = "percent", aes(genotype, percent)) + 
  geom_col(width = 0.5, colour = "black", aes(fill = genotype)) + 
  theme_bw() + 
  ylab("Percentage with Deformities (%)") + 
  xlab("Genotype") + 
  stat_pvalue_manual(thr.pval, y.position = c(24, 28, 32, 18), label = "p.adj", bracket.size = 0.8, label.size = 5)

thr.plot + 
  geom_errorbar(aes(x=genotype, ymin=ci_l, ymax=ci_h), position = position_dodge(0.9), width = 0.2, size = 1) + 
  ylim(0,35)
```

```{r Figure 5 Longevity}
library(survival) # needed to create survival curves
library(ggplot2) # needed to visualize data
library(ggpubr) # needed to visualize data
library(survminer) # needed to create survival curves
library(dplyr)

# Open longevity Assay Data and Rename First Column
long = read.csv('~/Thr and Val Data/Longevity Data Censors.csv')
names(long)[1] = "geno"
#long = subset(long, deformity == "0") #Uncomment to analyse survival data without deformed flies to create figure S4

# Separate data into appropriate comparions
long$geno = factor(long$geno, levels = c("val-m", "val-f", "val_flp-m", "val_flp-f", "thr-m", "thr-f", "thr_flp-m", "thr_flp-f"))

val.long= subset(long, (geno == "val-m" | geno == "val-f"))
thr.long= subset(long, (geno == "thr-m" | geno == "thr-f"))
val_flp.long = subset(long, (geno == "val_flp-m" | geno == "val_flp-f"))
thr_flp.long = subset(long, (geno == "thr_flp-m" | geno == "thr_flp-f"))

valmale.long = subset(long, (geno == "val-m" | geno == "val_flp-m"))
valfem.long = subset(long, (geno == "val-f" | geno == "val_flp-f"))
thrmale.long = subset(long, (geno == "thr-m" | geno == "thr_flp-m"))
thrfem.long = subset(long, (geno == "thr-f" | geno == "thr_flp-f"))

allval.long= subset(long, (geno == "val-m" | geno == "val-f" | geno == "val_flp-m" | geno == "val_flp-f"))
allthr.long = subset(long, (geno == "thr-m" | geno == "thr-f" | geno == "thr_flp-m" | geno == "thr_flp-f"))

# Create survival variable for all the new dataframes

val.surv = survfit(Surv(val.long$age, val.long$status) ~ val.long$geno)
thr.surv = survfit(Surv(thr.long$age, thr.long$status) ~ thr.long$geno)
val_flp.surv = survfit(Surv(val_flp.long$age, val_flp.long$status) ~ val_flp.long$geno)
thr_flp.surv = survfit(Surv(thr_flp.long$age, thr_flp.long$status) ~ thr_flp.long$geno)

valmale.surv = survfit(Surv(valmale.long$age, valmale.long$status) ~ valmale.long$geno)
valfem.surv = survfit(Surv(valfem.long$age, valfem.long$status) ~ valfem.long$geno)
thrmale.surv = survfit(Surv(thrmale.long$age, thrmale.long$status) ~ thrmale.long$geno)
thrfem.surv = survfit(Surv(thrfem.long$age, thrfem.long$status) ~ thrfem.long$geno)

allval.surv = survfit(Surv(allval.long$age, allval.long$status) ~ allval.long$geno)
allthr.surv = survfit(Surv(allthr.long$age, allthr.long$status) ~ allthr.long$geno)

# Run stats on these comparisons and extract the p-value
val.stat = surv_pvalue(val.surv, data = val.long)$pval
thr.stat = surv_pvalue(thr.surv, data = thr.long)$pval
val_flp.stat = surv_pvalue(val_flp.surv, data = val_flp.long)$pval
thr_flp.stat = surv_pvalue(thr_flp.surv, data = thr_flp.long)$pval
  
valmale.stat = surv_pvalue(valmale.surv, data = valmale.long)$pval
valfem.stat = surv_pvalue(valfem.surv, data = valfem.long)$pval
thrmale.stat = surv_pvalue(thrmale.surv, data = thrmale.long)$pval
thrfem.stat = surv_pvalue(thrfem.surv, data = thrfem.long)$pval


# Combine all p-values into one table
all.pval = do.call("cbind", 
                   list(val.stat, thr.stat,val_flp.stat, thr_flp.stat, 
                        valmale.stat, valfem.stat, thrmale.stat, thrfem.stat))
colnames(all.pval) = c("Val MxF", "Thr MxF", "Val_Flp MxF", "Thr_Flp MxF",
                       "Val-M x Val_Flp-M", "Val-F x Val_Flp-F", "Thr-M x Thr-Flp-M", "Thr-F x Thr_Flp-F")
all.pval = signif(all.pval, digits = 2)

# Find median survival values for all curves.
val.m.median = long %>% subset(geno == "val-m") %>% pull(age) %>% median()
val.f.median = long %>% subset(geno == "val-f") %>% pull(age) %>% median()
val.flp.m.median = long %>% subset(geno == "val_flp-m") %>% pull(age) %>% median()
val.flp.f.median = long %>% subset(geno == "val_flp-f") %>% pull(age) %>% median()

thr.m.median = long %>% subset(geno == "thr-m") %>% pull(age) %>% median()
thr.f.median = long %>% subset(geno == "thr-f") %>% pull(age) %>% median()
thr.flp.m.median = long %>% subset(geno == "thr_flp-m") %>% pull(age) %>% median()
thr.flp.f.median = long %>% subset(geno == "thr_flp-f") %>% pull(age) %>% median()


# Plot all between-sex comparisons

val.plot = ggsurvplot(val.surv, data=val.long, pval = all.pval[1], pval.size = 4, pval.coord = c(80,.8), 
                      palette = c("red3", "royalblue3"),
                      xlab="Time in Days", ylab="Survival", legend.title="", legend="right", 
                      conf.int = TRUE,
                      break.time.by = 20, break.y.by = .5, surv.scale = "percent", legend.direction = "vertical")

thr.plot = ggsurvplot(thr.surv, data=thr.long, pval = all.pval[2], pval.size = 4, pval.coord = c(80,.8), 
                      palette = c("red3", "royalblue3"),
                      xlab="Time in Days", ylab="Survival", legend.title="", legend="right", 
                      conf.int = TRUE,
                      break.time.by = 20, break.y.by = .5, surv.scale = "percent", legend.direction = "vertical")

val_flp.plot = ggsurvplot(val_flp.surv, data=val_flp.long, pval = all.pval[3], pval.size = 4, pval.coord = c(80,.8), 
                      palette = c("red3", "royalblue3"),
                      xlab="Time in Days", ylab="Survival", legend.title="", legend="right", 
                      conf.int = TRUE,
                      break.time.by = 20, break.y.by = .5, surv.scale = "percent", legend.direction = "vertical")

thr_flp.plot = ggsurvplot(thr_flp.surv, data=thr_flp.long, pval = all.pval[4], pval.size = 4, pval.coord = c(60,.8), 
                      palette = c("red3", "royalblue3"),
                      xlab="Time in Days", ylab="Survival", legend.title="", legend="right", 
                      conf.int = TRUE,
                      break.time.by = 20, break.y.by = .5, surv.scale = "percent", legend.direction = "vertical")

# Plot all within-sex comparisons
valmale.plot = ggsurvplot(valmale.surv, data=valmale.long, pval = all.pval[5], pval.size = 4, pval.coord = c(80,.8), 
                      palette = c("red3", "royalblue3"),
                      xlab="Time in Days", ylab="Survival", legend.title="", legend="right", 
                      conf.int = TRUE,
                      break.time.by = 20, break.y.by = .5, surv.scale = "percent", legend.direction = "vertical")

valfem.plot = ggsurvplot(valfem.surv, data=valfem.long, pval = all.pval[6], pval.size = 4, pval.coord = c(80,.8), 
                      palette = c("red3", "royalblue3"),
                      xlab="Time in Days", ylab="Survival", legend.title="", legend="right", 
                      conf.int = TRUE,
                      break.time.by = 20, break.y.by = .5, surv.scale = "percent", legend.direction = "vertical")

thrmale.plot = ggsurvplot(thrmale.surv, data=thrmale.long, pval = all.pval[7], pval.size = 4, pval.coord = c(80,.8), 
                      palette = c("red3", "royalblue3"),
                      xlab="Time in Days", ylab="Survival", legend.title="", legend="right", 
                      conf.int = TRUE,
                      break.time.by = 20, break.y.by = .5, surv.scale = "percent", legend.direction = "vertical")

thrfem.plot = ggsurvplot(thrfem.surv, data=thrfem.long, pval = all.pval[8], pval.size = 4, pval.coord = c(80,.8), 
                      palette = c("red3", "royalblue3"),
                      xlab="Time in Days", ylab="Survival", legend.title="", legend="right", 
                      conf.int = TRUE,
                      break.time.by = 20, break.y.by = .5, surv.scale = "percent", legend.direction = "vertical")

# Plot longevity plot containing all valine or all threonine comparisons
allval.plot = ggsurvplot(allval.surv, data=allval.long,
                      xlab="Time in Days", ylab="Survival", legend.title="", legend="right", 
                      conf.int = TRUE,
                      break.time.by = 20, break.y.by = .5, surv.scale = "percent", legend.direction = "vertical")

allthr.plot = ggsurvplot(allthr.surv, data=allthr.long,
                      xlab="Time in Days", ylab="Survival", legend.title="", legend="right", 
                      conf.int = TRUE,
                      break.time.by = 20, break.y.by = .5, surv.scale = "percent", legend.direction = "vertical")


val.plot
thr.plot
valmale.plot
valfem.plot
thrmale.plot
thrfem.plot
```

```{r Figure 6 Climbing Assay}

#### NOTE: This chunk should be run after Chunk four (longevity) to correct longevity and climbing P-values together

library(ggplot2)
library(gtools)
library(dplyr)
library(ggpubr)
library(FSA)
library(tidyverse)
library(rstatix)


# rename first column
climb = read.csv('~/PhD Figure Data/Characterization of Thr and Val/Data/CLimbing Assay/Climbing Assay Data No Def.csv')
names(climb)[1] = "day"

climb$genotype = factor(climb$genotype, levels = c("val_flp-m", "val_flp-f", "val-m", "val-f", "thr_flp-m", "thr_flp-f", "thr-m", "thr-f"))
climb$day = as.character(climb$day)


# Create confidence intervals for all the climbing success proportions
for (row in 1:nrow(climb)) {
  climb$ci_l[row] = prop.test(climb$n_pass[row], climb$n_tested[row])$conf.int
  climb$ci_h[row] = prop.test(climb$n_pass[row], climb$n_tested[row])$conf.int[2]
  print(row)
}

val = filter(climb, genotype == "val-m" | genotype == "val-f" | genotype == "val_flp-m" | genotype == "val_flp-f")
thr = filter(climb, genotype == "thr-m" | genotype == "thr-f" | genotype == "thr_flp-m" | genotype == "thr_flp-f")

# Run fisher's exact test on climbing performance between G26A and Flp, remove unwanted comparisons (val-m x val_flp-f and val-f x val_flp-m)
val.30 = val %>% filter(day == "30") %>% select(n_pass, n_fail)
rownames(val.30) = c("val-m", "val-f", "val_flp-m", "val_flp-f")
val30.fisher = pairwise_fisher_test(val.30)
val30.fix = val30.fisher[-c(3,4),]
val30.fix$p.adj = p.adjust(val30.fix$p, method = "holm")

val.51 = val %>% filter(day == "51") %>% select(n_pass, n_fail)
rownames(val.51) = c("val-m", "val-f", "val_flp-m", "val_flp-f")
val51.fisher = pairwise_fisher_test(val.51)
val51.fix = val51.fisher[-c(3,4),]
val51.fix$p.adj = p.adjust(val51.fix$p, method = "holm")

val.72 = val %>% filter(day == "72") %>% select(n_pass, n_fail)
rownames(val.72) = c("val-m", "val-f", "val_flp-m", "val_flp-f")
val72.fisher = pairwise_fisher_test(val.72)
val72.fix = val72.fisher[-c(3,4),]
val72.fix$p.adj = p.adjust(val72.fix$p, method = "holm")

# Run fisher's exact test on climbing performance between G26A and Flp, remove unwanted comparisons (val-m x val_flp-f and val-f x val_flp-m)
thr.30 = thr %>% filter(day == "30") %>% select(n_pass, n_fail)
rownames(thr.30) = c("thr-m", "thr-f", "thr_flp-m", "thr_flp-f")
thr30.fisher = pairwise_fisher_test(thr.30)
thr30.fix = thr30.fisher[-c(3,4),]
thr30.fix$p.adj = p.adjust(thr30.fix$p, method = "holm")

thr.51 = thr %>% filter(day == "51") %>% select(n_pass, n_fail)
rownames(thr.51) = c("thr-m", "thr-f", "thr_flp-m", "thr_flp-f")
thr51.fisher = pairwise_fisher_test(thr.51)
thr51.fix = thr51.fisher[-c(3,4),]
thr51.fix$p.adj = p.adjust(thr51.fix$p, method = "holm")

thr.72 = thr %>% filter(day == "72") %>% select(n_pass, n_fail)
rownames(thr.72) = c("thr-m", "thr-f", "thr_flp-m", "thr_flp-f")
thr72.fisher = pairwise_fisher_test(thr.72)
thr72.fix = thr72.fisher[-c(3,4),]
thr72.fix$p.adj = p.adjust(thr72.fix$p, method = "holm")


# Plot data
valclimb.plot =  ggplot(val, x="day", y = "performance", aes(day, performance, fill=genotype)) +
  geom_col(width = 0.5, colour = "black", position = "dodge") + 
  theme_bw() +
  ylab("Proportion that passed goal") + 
  xlab("Age")

val.plot = valclimb.plot + 
  geom_errorbar(aes(x=day, ymin=ci_l, ymax=ci_h), position = position_dodge(0.5), width = 0.2, size = 1) + 
ylim(0,1)

thrclimb.plot =  ggplot(thr, x="day", y = "performance", aes(day, performance, fill=genotype)) +
  geom_col(width = 0.5, colour = "black", position = "dodge") + 
  theme_bw() +
  ylab("Proportion that passed goal") + 
  xlab("Age")

thr.plot = thrclimb.plot + 
  geom_errorbar(aes(x=day, ymin=ci_l, ymax=ci_h), position = position_dodge(0.5), width = 0.2, size = 1) + 
ylim(0,1)

val.plot
thr.plot

# Collect p-values from climbing assay and longevity assay to pool and correct together
val.m.pval = as.data.frame(c(val30.fix$p[1:2], val51.fix$p[1:2], val72.fix$p[1:2], all.pval[,c(1,5)]))
row.names(val.m.pval) = c("30 MxF", "30 Val-MxFlp", "51 MxF", "51 Val-MxFlp", "72 MxF", "72 Val-MxFlp", "Long Val MxF", "Long Val-MxFlp")

val.f.pval = as.data.frame(c(val30.fix$p[c(1,3)], val51.fix$p[c(1,3)], val72.fix$p[c(1,3)], all.pval[,c(1,6)]))
row.names(val.f.pval) = c("30 Val MxF", "30 Val-FxFlp", "51 Val MxF", "51 Val-FxFlp", "72 Val MxF", "72 Val-FxFlp", "Long Val MxF", "Long Val-FxFlp")

thr.m.pval = as.data.frame(c(thr30.fix$p[1:2], thr51.fix$p[1:2], thr72.fix$p[1:2], all.pval[c(2,7)]))
row.names(thr.m.pval) = c("30 Thr MxF", "30 Thr-MxFlp", "51 Thr MxF", "51 Thr-MxFlp", "72 Thr MxF", "72 Thr-MxFlp", "Long Thr MxF", "Long Thr-MxFlp")

thr.f.pval = as.data.frame(c(thr30.fix$p[c(1,3)], thr51.fix$p[c(1,3)], thr72.fix$p[c(1,3)], all.pval[c(2,8)]))
row.names(thr.f.pval) = c("30 Thr MxF", "30 Thr-FxFlp", "51 Thr MxF", "51 Thr-FxFlp", "72 Thr MxF", "72 Thr-FxFlp", "Long Thr MxF", "Long Thr-FxFlp")


thr.m.flp.pval = as.data.frame(c(thr30.fix$p[c(2,4)], thr51.fix$p[c(2,4)], thr72.fix$p[c(2,4)], all.pval[c(4,7)]))
row.names(thr.m.flp.pval) = c("30 Thr-MxFLP", "30 Thr Flp MxF", "51 Thr-MxFLP", "51 Thr Flp MxF", "72 Thr-MxFLP", "72 Thr Flp MxF", "Long Thr Flp MxF", "Long Thr-MxFlp")

# Adjust p-values using Holm-Bonferroni method
val.m.pval$p.adj = p.adjust(val.m.pval[1:8,1], method = "holm")
val.f.pval$p.adj = p.adjust(val.f.pval[1:8,1], method = "holm")
thr.m.pval$p.adj = p.adjust(thr.m.pval[1:8,1], method = "holm")
thr.f.pval$p.adj = p.adjust(thr.f.pval[1:8,1], method = "holm")

thr.m.flp.pval$p.adj = p.adjust(thr.m.flp.pval[1:8,1], method = "holm")
```

```{r Figure S3 Eye Degeneration}

#Read data into R and separate by tRNA
eye = read.csv("~/PhD Figure Data/Characterization of Thr and Val/Eye Pictures/Eye Degeneration Data CSV.csv")
eye = drop_na(eye)
eye$deg = 1-(eye$degen/eye$total)
val.eye = filter(eye, genotype == "val_m" | genotype == "val_f" | (genotype == "val_m_flp " | genotype == "val_f_flp "))
thr.eye = filter(eye, genotype == "thr_m" | genotype == "thr_f" | genotype == "thr_m_flp" | genotype == "thr_f_flp")

#Plot results
ggplot(val.eye, x="genotype", y = "deg", aes(genotype, deg, fill=genotype)) +
  geom_violin(aes(fill=genotype), draw_quantiles = 0.5, adjust = 1.5) +
  theme_bw() +
  ylab("Mean percentage of eye degenerated (%)") + 
  xlab("Genotype")

ggplot(thr.eye, x="genotype", y = "deg", aes(genotype, deg, fill=genotype)) +
  geom_violin(aes(fill=genotype), draw_quantiles = 0.5, adjust = 1.5) +
  theme_bw() +
  ylab("Mean percentage of eye degenerated (%)") + 
  xlab("Genotype") + 
  ylim(0, 0.05)
```

```{r Figure S5 Climbing Assay w/ Deformities}

#### NOTE: This chunk should be run after Chunk four (longevity) to correct longevity and climbing P-values together

library(ggplot2)
library(gtools)
library(dplyr)
library(ggpubr)
library(FSA)
library(tidyverse)
library(rstatix)


# rename first column
climb = read.csv('~/Thr and Val Data/Climbing Assay Data With Def.csv')
names(climb)[1] = "day"

climb$genotype = factor(climb$genotype, levels = c("val_flp-m", "val_flp-f", "val-m", "val-f", "thr_flp-m", "thr_flp-f", "thr-m", "thr-f"))
climb$day = as.character(climb$day)


# Create confidence intervals for all the climbing success proportions
for (row in 1:nrow(climb)) {
  climb$ci_l[row] = prop.test(climb$n_pass[row], climb$n_tested[row])$conf.int
  climb$ci_h[row] = prop.test(climb$n_pass[row], climb$n_tested[row])$conf.int[2]
  print(row)
}

val = filter(climb, genotype == "val-m" | genotype == "val-f" | genotype == "val_flp-m" | genotype == "val_flp-f")
thr = filter(climb, genotype == "thr-m" | genotype == "thr-f" | genotype == "thr_flp-m" | genotype == "thr_flp-f")

# Run fisher's exact test on climbing performance between G26A and Flp, remove unwanted comparisons (val-m x val_flp-f and val-f x val_flp-m)
val.30 = val %>% filter(day == "30") %>% select(n_pass, n_fail)
rownames(val.30) = c("val-m", "val-f", "val_flp-m", "val_flp-f")
val30.fisher = pairwise_fisher_test(val.30)
val30.fix = val30.fisher[-c(3,4),]
val30.fix$p.adj = p.adjust(val30.fix$p, method = "holm")

val.51 = val %>% filter(day == "51") %>% select(n_pass, n_fail)
rownames(val.51) = c("val-m", "val-f", "val_flp-m", "val_flp-f")
val51.fisher = pairwise_fisher_test(val.51)
val51.fix = val51.fisher[-c(3,4),]
val51.fix$p.adj = p.adjust(val51.fix$p, method = "holm")

val.72 = val %>% filter(day == "72") %>% select(n_pass, n_fail)
rownames(val.72) = c("val-m", "val-f", "val_flp-m", "val_flp-f")
val72.fisher = pairwise_fisher_test(val.72)
val72.fix = val72.fisher[-c(3,4),]
val72.fix$p.adj = p.adjust(val72.fix$p, method = "holm")

# Run fisher's exact test on climbing performance between G26A and Flp, remove unwanted comparisons (val-m x val_flp-f and val-f x val_flp-m)
thr.30 = thr %>% filter(day == "30") %>% select(n_pass, n_fail)
rownames(thr.30) = c("thr-m", "thr-f", "thr_flp-m", "thr_flp-f")
thr30.fisher = pairwise_fisher_test(thr.30)
thr30.fix = thr30.fisher[-c(3,4),]
thr30.fix$p.adj = p.adjust(thr30.fix$p, method = "holm")

thr.51 = thr %>% filter(day == "51") %>% select(n_pass, n_fail)
rownames(thr.51) = c("thr-m", "thr-f", "thr_flp-m", "thr_flp-f")
thr51.fisher = pairwise_fisher_test(thr.51)
thr51.fix = thr51.fisher[-c(3,4),]
thr51.fix$p.adj = p.adjust(thr51.fix$p, method = "holm")

thr.72 = thr %>% filter(day == "72") %>% select(n_pass, n_fail)
rownames(thr.72) = c("thr-m", "thr-f", "thr_flp-m", "thr_flp-f")
thr72.fisher = pairwise_fisher_test(thr.72)
thr72.fix = thr72.fisher[-c(3,4),]
thr72.fix$p.adj = p.adjust(thr72.fix$p, method = "holm")


# Plot data
valclimb.plot =  ggplot(val, x="day", y = "performance", aes(day, performance, fill=genotype)) +
  geom_col(width = 0.5, colour = "black", position = "dodge") + 
  theme_bw() +
  ylab("Proportion that passed goal") + 
  xlab("Age")

val.plot = valclimb.plot + 
  geom_errorbar(aes(x=day, ymin=ci_l, ymax=ci_h), position = position_dodge(0.5), width = 0.2, size = 1) + 
ylim(0,1)

thrclimb.plot =  ggplot(thr, x="day", y = "performance", aes(day, performance, fill=genotype)) +
  geom_col(width = 0.5, colour = "black", position = "dodge") + 
  theme_bw() +
  ylab("Proportion that passed goal") + 
  xlab("Age")

thr.plot = thrclimb.plot + 
  geom_errorbar(aes(x=day, ymin=ci_l, ymax=ci_h), position = position_dodge(0.5), width = 0.2, size = 1) + 
ylim(0,1)

val.plot
thr.plot

# Collect p-values from climbing assay and longevity assay to pool and correct together
val.m.pval = as.data.frame(c(val30.fix$p[1:2], val51.fix$p[1:2], val72.fix$p[1:2], all.pval[,c(1,5)]))
row.names(val.m.pval) = c("30 MxF", "30 Val-MxFlp", "51 MxF", "51 Val-MxFlp", "72 MxF", "72 Val-MxFlp", "Long Val MxF", "Long Val-MxFlp")

val.f.pval = as.data.frame(c(val30.fix$p[c(1,3)], val51.fix$p[c(1,3)], val72.fix$p[c(1,3)], all.pval[,c(1,6)]))
row.names(val.f.pval) = c("30 Val MxF", "30 Val-FxFlp", "51 Val MxF", "51 Val-FxFlp", "72 Val MxF", "72 Val-FxFlp", "Long Val MxF", "Long Val-FxFlp")

thr.m.pval = as.data.frame(c(thr30.fix$p[1:2], thr51.fix$p[1:2], thr72.fix$p[1:2], all.pval[c(2,7)]))
row.names(thr.m.pval) = c("30 Thr MxF", "30 Thr-MxFlp", "51 Thr MxF", "51 Thr-MxFlp", "72 Thr MxF", "72 Thr-MxFlp", "Long Thr MxF", "Long Thr-MxFlp")

thr.f.pval = as.data.frame(c(thr30.fix$p[c(1,3)], thr51.fix$p[c(1,3)], thr72.fix$p[c(1,3)], all.pval[c(2,8)]))
row.names(thr.f.pval) = c("30 Thr MxF", "30 Thr-FxFlp", "51 Thr MxF", "51 Thr-FxFlp", "72 Thr MxF", "72 Thr-FxFlp", "Long Thr MxF", "Long Thr-FxFlp")


thr.m.flp.pval = as.data.frame(c(thr30.fix$p[c(2,4)], thr51.fix$p[c(2,4)], thr72.fix$p[c(2,4)], all.pval[c(4,7)]))
row.names(thr.m.flp.pval) = c("30 Thr-MxFLP", "30 Thr Flp MxF", "51 Thr-MxFLP", "51 Thr Flp MxF", "72 Thr-MxFLP", "72 Thr Flp MxF", "Long Thr Flp MxF", "Long Thr-MxFlp")

# Adjust p-values using Holm-Bonferroni method
val.m.pval$p.adj = p.adjust(val.m.pval[1:8,1], method = "holm")
val.f.pval$p.adj = p.adjust(val.f.pval[1:8,1], method = "holm")
thr.m.pval$p.adj = p.adjust(thr.m.pval[1:8,1], method = "holm")
thr.f.pval$p.adj = p.adjust(thr.f.pval[1:8,1], method = "holm")

thr.m.flp.pval$p.adj = p.adjust(thr.m.flp.pval[1:8,1], method = "holm")
```

```{r}
#####################################################
### Comparing Types of Deformities between Lines ####
#####################################################

# This code compares the prevalence of deformities between the lines.

# Packages necessary to analyse data and create plots
library(dplyr)
library(ggpubr)
library(tidyverse)
library(cowplot)
library(chisq.posthoc.test)

# Clear working environment
rm(list = ls())

# Import CSV and rename 
types = read.csv('~/Thr and Val Data/Types of Deformities.csv')
colnames(types) = c("genotype", "def", "prop", "type", "total")
types$type = factor(types$type, levels = c("wing", "leg", "terg"))

# Create a 2x3 grid for chi-square analysis on deformity types present in mistranslating flies
val.m = filter(types, genotype == "val-m") %>% pull(def)
val.f = filter(types, genotype == "val-f") %>% pull(def)
data.val = cbind(val.m, val.f)
data.val = t(data.val)
colnames(data.val) = c("wing", "leg", "terg")

thr.m = filter(types, genotype == "thr-m") %>% pull(def)
thr.f = filter(types, genotype == "thr-f") %>% pull(def)
data.thr = cbind(thr.m, thr.f)
data.thr = t(data.thr)
colnames(data.thr) = c("wing", "leg", "terg")


# NOTE: The code from line 405-524 was taken from Shan G, Gerstenberger S (2017) Fisher’s exact approach for post hoc analysis of a chi-squared test. PLoS ONE 12(12): e0188709. https://doi.org/10.1371/journal.pone.0188709 to conduct post-hoc analysis tests on chi-squared tests.

#Post-hoc Chi-Squared test for V>S

delta<-10^(-10)

N<-sum(data.val)

R<-rowSums(data.val)
C<-colSums(data.val)


dataRes<-data.val
dataResStd<-data.val
dataResAdj<-data.val
for(i in 1:(length(R)))
for(j in 1:(length(C)))
{
dataRes[i,j]<-(data.val[i,j]-R[i]*C[j]/N)
dataResStd[i,j]<-(data.val[i,j]-R[i]*C[j]/N)/sqrt(R[i]*C[j]/N)
dataResAdj[i,j]<-(data.val[i,j]-R[i]*C[j]/N)/sqrt(R[i]*C[j]/N*(1-R[i]/N)*(1-C[j]/N))
}
#dataRes
#dataResStd
#dataResAdj

final<-array(,dim=c(dim(data.val)[1]*dim(data.val)[2],7))
numf<-0
dimf<-dim(final)[1]

for(i in 1:length(R))
for(j in 1:length(C))
{
print(c(i,j))
numf<-numf+1

n11max<-min(R[i],C[j])
fa<-array(,dim=c((n11max+1),12))

nA1<-R[i]
nA2<-N-nA1
nB1<-C[j]
nB2<-N-nB1

for(t in 0:n11max)
{
fa[(t+1),c(1:4)]<-c(t,nA1-t,nB1-t,N-nB1-nA1+t)
}

f<-fa[which(fa[,4]>(-0.5)),]

# f6: Res; f7: ResStd; f8: ResAdj
f[,6]<-(f[,1]-R[i]*C[j]/N)
f[,7]<-(f[,1]-R[i]*C[j]/N)/sqrt(R[i]*C[j]/N)
f[,8]<-(f[,1]-R[i]*C[j]/N)/sqrt(R[i]*C[j]/N*(1-R[i]/N)*(1-C[j]/N))


f[,11]<-exp(lchoose(nA1,f[,1])+lchoose(nA2,f[,3])-lchoose(N,nB1))

## f5: probability of each table
f[,5]<-f[,11]

f[,9]<-0
# f10: pvalue for Res, f11 pvlaue for ResStd, f12 pvalue for ResAdj

for(k in 6:8)
{
f[,9]<-abs(f[,k])
f<-f[order(-f[,9]),]
for(t in 1:dim(f)[1])
{
cutpoint<-f[t,9]-delta
index<-sum(f[,9]>cutpoint)
f[t,(k+4)]<-sum(f[c(1:index),5])
}
}

f[,9]<-c(1:dim(f)[1])

fnew<-data.frame(f)
fnewa<-subset(fnew,X1==data.val[i,j])
final[numf,]<-as.numeric(fnewa[c(1,6:8,10:12)])
}

finalA<-array(,dim=c(dim(data.val)[1]*dim(data.val)[2],10))

finalA[,c(1,3,4,5,8)]<-final[,c(1,2,3,4,5)]

finalA[,2]<-finalA[,1]/N
finalA[,6]<-pnorm(-abs(finalA[,4]))*2
finalA[,7]<-pnorm(-abs(finalA[,5]))*2

num=0
for(i in 1:dim(data.val)[1])
for(j in 1:dim(data.val)[2])
{
num=num+1
finalA[num,c(9,10)]<-c(i,j)
}

finalB<-data.frame(finalA)

result<-array(,dim=c(8,dim(data.val)[1],dim(data.val)[2]))

for(i in 1:8)
{
result[i,,]<-matrix(finalB[,i],nrow=dim(data.val)[1],byrow=T)
}

# overall chi-squared test
chisquared<-chisq.test(data.val)
chisquared$statistic   ## test statistic value
chisquared$parameter   ## df
chisquared$p.value     ## pvalue based on chi-squared test
chisquared$method      ## method: Peason's chi-squared test 

result[1,,]  # observed data
result[2,,]  # frequency of each cell
result[3,,]  # Raw residual
result[4,,]  # Standardized residual
result[5,,]  # Adjusted residual
result[6,,]  # pvalue based on Standardized residual
result[7,,]  # pvalue based on Adjusted residual
result[8,,]  # pvalue based on exact approach (new proposed)

# Extract p values
p.values.val = unique(result[8,,])

#Post-hoc Chi Squared test on T>S
delta<-10^(-10)

N<-sum(data.thr)

R<-rowSums(data.thr)
C<-colSums(data.thr)


dataRes<-data.thr
dataResStd<-data.thr
dataResAdj<-data.thr
for(i in 1:(length(R)))
for(j in 1:(length(C)))
{
dataRes[i,j]<-(data.thr[i,j]-R[i]*C[j]/N)
dataResStd[i,j]<-(data.thr[i,j]-R[i]*C[j]/N)/sqrt(R[i]*C[j]/N)
dataResAdj[i,j]<-(data.thr[i,j]-R[i]*C[j]/N)/sqrt(R[i]*C[j]/N*(1-R[i]/N)*(1-C[j]/N))
}
#dataRes
#dataResStd
#dataResAdj

final<-array(,dim=c(dim(data.thr)[1]*dim(data.thr)[2],7))
numf<-0
dimf<-dim(final)[1]

for(i in 1:length(R))
for(j in 1:length(C))
{
print(c(i,j))
numf<-numf+1

n11max<-min(R[i],C[j])
fa<-array(,dim=c((n11max+1),12))

nA1<-R[i]
nA2<-N-nA1
nB1<-C[j]
nB2<-N-nB1

for(t in 0:n11max)
{
fa[(t+1),c(1:4)]<-c(t,nA1-t,nB1-t,N-nB1-nA1+t)
}

f<-fa[which(fa[,4]>(-0.5)),]

# f6: Res; f7: ResStd; f8: ResAdj
f[,6]<-(f[,1]-R[i]*C[j]/N)
f[,7]<-(f[,1]-R[i]*C[j]/N)/sqrt(R[i]*C[j]/N)
f[,8]<-(f[,1]-R[i]*C[j]/N)/sqrt(R[i]*C[j]/N*(1-R[i]/N)*(1-C[j]/N))


f[,11]<-exp(lchoose(nA1,f[,1])+lchoose(nA2,f[,3])-lchoose(N,nB1))

## f5: probability of each table
f[,5]<-f[,11]

f[,9]<-0
# f10: pvalue for Res, f11 pvlaue for ResStd, f12 pvalue for ResAdj

for(k in 6:8)
{
f[,9]<-abs(f[,k])
f<-f[order(-f[,9]),]
for(t in 1:dim(f)[1])
{
cutpoint<-f[t,9]-delta
index<-sum(f[,9]>cutpoint)
f[t,(k+4)]<-sum(f[c(1:index),5])
}
}

f[,9]<-c(1:dim(f)[1])

fnew<-data.frame(f)
fnewa<-subset(fnew,X1==data.thr[i,j])
final[numf,]<-as.numeric(fnewa[c(1,6:8,10:12)])
}

finalA<-array(,dim=c(dim(data.thr)[1]*dim(data.thr)[2],10))

finalA[,c(1,3,4,5,8)]<-final[,c(1,2,3,4,5)]

finalA[,2]<-finalA[,1]/N
finalA[,6]<-pnorm(-abs(finalA[,4]))*2
finalA[,7]<-pnorm(-abs(finalA[,5]))*2

num=0
for(i in 1:dim(data.thr)[1])
for(j in 1:dim(data.thr)[2])
{
num=num+1
finalA[num,c(9,10)]<-c(i,j)
}

finalB<-data.frame(finalA)

result<-array(,dim=c(8,dim(data.val)[1],dim(data.thr)[2]))

for(i in 1:8)
{
result[i,,]<-matrix(finalB[,i],nrow=dim(data.thr)[1],byrow=T)
}

# overall chi-squared test
chisquared<-chisq.test(data.val)
chisquared$statistic   ## test statistic value
chisquared$parameter   ## df
chisquared$p.value     ## pvalue based on chi-squared test
chisquared$method      ## method: Peason's chi-squared test 

result[1,,]  # observed data
result[2,,]  # frequency of each cell
result[3,,]  # Raw residual
result[4,,]  # Standardized residual
result[5,,]  # Adjusted residual
result[6,,]  # pvalue based on Standardized residual
result[7,,]  # pvalue based on Adjusted residual
result[8,,]  # pvalue based on exact approach (new proposed)

# Extract p values
p.values.thr = unique(result[8,,])

# Add confidence intervals
for (row in 1:nrow(types)) {
  types$ci_l[row] = prop.test(types$def[row], types$total[row])$conf.int
  types$ci_h[row] = prop.test(types$def[row], types$total[row])$conf.int[2]
  print(row)
}

# Plot a graph, add the comaprison bars in Inkscape
val = filter(types, genotype == "val-m" | genotype == "val-f")
thr = filter(types, genotype == "thr-m" | genotype == "thr-f")

def.plot.val = ggplot(val, x = "genotype", y = "prop", aes(type, prop, fill = genotype)) + 
  geom_col(width = 0.5, colour = "black", position = "dodge") + 
  theme_bw() + 
  ylab("Proportion with Deformities (%)") + 
  xlab("Genotype")

def.plot.thr = ggplot(thr, x = "genotype", y = "prop", aes(type, prop, fill = genotype)) + 
  geom_col(width = 0.5, colour = "black", position = "dodge") + 
  theme_bw() + 
  ylab("Proportion with Deformities (%)") + 
  xlab("Genotype")

def.plot.val + geom_errorbar(aes(x=type, ymin=ci_l, ymax=ci_h), position = position_dodge(0.5), width = 0.2, size = 1) + ylim(0,0.8)
def.plot.thr + geom_errorbar(aes(x=type, ymin=ci_l, ymax=ci_h), position = position_dodge(0.5), width = 0.2, size = 1) + ylim(0,0.8)
```
